# Supplementary material for: Intrinsic deletion at 10q23.31, including the PTEN gene locus, is aggravated upon CRISPR-Cas9–mediated genome engineering in HAP1 cells mimicking cancer profiles
Source: Life Sci Alliance. 2023 Nov 20;7(2):e202302128. doi: 10.26508/lsa.202302128 (PMC10662290; doi:10.26508/lsa.202302128)
Supplement: Supplementary file 1 [file LSA-2023-02128_TableS1.xlsx]

## Sheet: Table_S1
#TableS1. Oligos seqeunces
	Forward	reverse
ATAD1_1	ACAACAGCAGGGAGCGTATT	ACTTCAGAACCAGGCGAACC
ATAD1_2	CAACCTGGGAGAGAACGCTT	GACATCAGGTGCGCGAATTT
PTEN_1	CTGGTCAGGTTGCTAGGTCAT	TGCAATATGCGTACGTGCAAC
internal_ctrl_chr12	AGGGACATTGGAATTCTCTACCAT	ATGATTTTACCTCCCTCTACTTTCA
gRNA-Δt-1 *	CACCGCTTAGGAAAAATCGACACCC	AAACGGGTGTCGATTTTTCCTAAGC
gRNA-Δt-2 *	CACCGCTAATGACAACGTAGTGGCG	AAACCGCCACTACGTTGTCATTAGC
gRNA-Δi-1 *	CACCGACTAAACGACTACGTGCGGT	AAACACCGCACGTAGTCGTTTAGTC
gRNA-Δi-2 *	CACCGCTCGTTTTGTTGGTCTCCGG	AAACCCGGAGACCAACAAAACGAGC
* gRNA target sequences are in blue
