# Supplementary material for: Intrinsic deletion at 10q23.31, including the PTEN gene locus, is aggravated upon CRISPR-Cas9–mediated genome engineering in HAP1 cells mimicking cancer profiles
Source: Life Sci Alliance. 2023 Nov 20;7(2):e202302128. doi: 10.26508/lsa.202302128 (PMC10662290; doi:10.26508/lsa.202302128)
Supplement: Supplementary file 2 [file LSA-2023-02128_TableS2.xlsx]

## Sheet: Table_S2
	#Table S2. Published datasets and sample information for RNA-seq analysis
	Nomenclature (Fig. 2A-B)	GSE number	sample ID (ΔPAPSS2-PTEN group)	sample ID (with PAPSS2-PTEN group)	genomic editing target (ΔPAPSS2-PTEN group)	genomic editing target (with PAPSS2-PTEN group)	other modification (ΔPAPSS2-PTEN group)	other modification (with PAPSS2-PTEN group)	library preparation info	sequencing info
	dataset 1: ctrl and ΔM1	GSE103405	GSM2770695; GSM2770696	GSM2770692; GSM2770693	METAP1 KO	no genomic editing	NA	NA	a Ribo-Zero (Illumina) depletion + TruSeq stranded total RNA sample preparation kit (Illumina, San Diego, California, USA)	NextSeq 500, 75bp single end
	dataset 2: ΔC and ΔS	GSE147770	GSM4445650; GSM4445651; GSM4445652	GSM4445644; GSM4445645; GSM4445646	SREBF2 KO	C12orf49 KO	NA	NA	polyA-enrichment using NEBNext Poly(A) mRNA Magnetic Isolation Module (New England Biolabs, E7490L) + NEBNext Ultra II Directional RNA Library Prep Kit for Illumina (New England Biolabs, E7760L)	Illumina NovaSeq 6000
	dataset 3: ΔSM2 and ΔSM1	GSE148175	GSM4800995; GSM4800970	GSM4800996; GSM4800971	SMARCC1 KO	SMARCC2 KO	DMSO treatment	DMSO treatment	TruSeq Stranded mRNA LT sample preparation kit (Illumina, San Diego, CA, USA)	HiSeq 3000/4000 instruments 50 bp, single end
