# Supplementary material for: Intrinsic deletion at 10q23.31, including the PTEN gene locus, is aggravated upon CRISPR-Cas9–mediated genome engineering in HAP1 cells mimicking cancer profiles
Source: Life Sci Alliance. 2023 Nov 20;7(2):e202302128. doi: 10.26508/lsa.202302128 (PMC10662290; doi:10.26508/lsa.202302128)
Supplement: Supplementary file 3 [file LSA-2023-02128_TableS3.xlsx]

## Sheet: Table_S3
	#Table S3. The top 20 genes contributing to PC1 and PC2
	Gene	baseMean	log2FoldChange	lfcSE	stat	pvalue	padj	external_gene_name	chromosome_name	start_position	end_position
	ENSG00000060718	2529.15	9.00567	1.15686	7.78458	6.9943e-15	3.74428e-12	COL11A1	1	102876467	103108872
	ENSG00000136542	1123.39	2.20887	0.770645	2.86627	0.00415345	0.0345619	GALNT5	2	157257705	157318491
	ENSG00000118246	91.8239	-0.937564	1.27583	-0.734863	0.462423	0.720053	FASTKD2	2	206765357	206796189
	ENSG00000170542	762.407	-3.47096	0.769687	-4.50957	6.49605e-06	0.000266453	SERPINB9	6	2887270	2903309
	ENSG00000152661	79.3762	4.67436	0.634872	7.36267	1.80263e-13	7.6807e-11	GJA1	6	121435595	121449727
	ENSG00000106624	283.775	0.29732	0.979126	0.303658	0.761388	0.905209	AEBP1	7	44104345	44114562
	ENSG00000070159	177.566	-4.30491	0.156033	-27.5897	1.47747e-167	3.08466e-163	PTPN3	9	109375466	109498313
	ENSG00000198682	413.533	-4.38331	0.320672	-13.6691	1.55259e-42	4.63071e-39	PAPSS2	10	87659613	87747705
	ENSG00000138138	700.069	-8.42523	0.599377	-14.0566	7.01481e-45	2.9291e-41	ATAD1	10	87751512	87841361
	ENSG00000171862	875.473	-7.23278	0.438108	-16.5091	3.15445e-61	2.19529e-57	PTEN	10	87863625	87971930
	ENSG00000173156	138.791	7.1212	0.92176	7.72566	1.11276e-14	5.6664e-12	RHOD	11	67056847	67072017
	ENSG00000204381	168.232	-2.05249	1.71919	-1.19387	0.23253	0.500335	LAYN	11	111540280	111561745
	ENSG00000182985	297.244	3.78558	1.0458	3.6198	0.000294826	0.00493615	CADM1	11	115169218	115504957
	ENSG00000133110	150.096	2.50034	0.880861	2.83852	0.00453235	0.0369202	POSTN	13	37562583	37598844
	ENSG00000100842	126.231	-4.56686	0.877108	-5.20672	1.92205e-07	1.47862e-05	EFS	14	23356403	23365752
	ENSG00000269190	406.972	6.032	0.864534	6.97716	3.01205e-12	9.11386e-10	FBXO17	19	38941401	38975742
	ENSG00000101194	294.293	-6.24508	0.232239	-26.8908	2.81689e-159	2.94055e-155	SLC17A9	20	62952707	62969585
	ENSG00000147027	1569.31	3.26799	0.801045	4.07965	4.5103e-05	0.00120888	TMEM47	X	34627075	34657285
	ENSG00000165349	709.724	-7.56593	0.614742	-12.3075	8.25491e-35	1.91495e-31	SLC7A3	X	70925579	70931125
	ENSG00000050030	261.073	-0.262226	0.766026	-0.34232	0.73211	0.889387	NEXMIF	X	74732856	74925472
