# Supplementary material for: Intrinsic deletion at 10q23.31, including the PTEN gene locus, is aggravated upon CRISPR-Cas9–mediated genome engineering in HAP1 cells mimicking cancer profiles
Source: Life Sci Alliance. 2023 Nov 20;7(2):e202302128. doi: 10.26508/lsa.202302128 (PMC10662290; doi:10.26508/lsa.202302128)
Supplement: Supplementary file 4 [file LSA-2023-02128_TableS4.xlsx]

## Sheet: Table_S4
#Table S4. Differentially expressed genes
genes	baseMean	log2FoldChange	lfcSE	stat	pvalue	padj	external_gene_name	chromosome_name	start_position	end_position
ENSG00000230021	70.9309	-0.410432	0.146231	-2.80673	0.00500465	0.0394737		1	586071	827796
ENSG00000228794	425.656	-0.344322	0.079336	-4.34004	1.42455e-05	0.000504099	LINC01128	1	825138	859446
ENSG00000272438	76.3554	-0.511429	0.173664	-2.94494	0.00323018	0.0289939		1	904834	915976
ENSG00000230699	345.604	-0.558396	0.186905	-2.98759	0.00281191	0.0264208		1	911435	914948
ENSG00000223764	273.025	-0.477973	0.137349	-3.47998	0.000501446	0.00739179	LINC02593	1	916865	921016
ENSG00000187634	381.859	-0.91039	0.153468	-5.9321	2.9908e-09	4.68135e-07	SAMD11	1	923923	944575
ENSG00000188976	7163.25	-0.15157	0.0312991	-4.84261	1.28142e-06	7.09642e-05	NOC2L	1	944203	959309
ENSG00000187961	1416.43	-0.249155	0.0756048	-3.2955	0.000982484	0.0121972	KLHL17	1	960584	965719
ENSG00000188290	601.086	-0.297748	0.0567084	-5.25051	1.51675e-07	1.21795e-05	HES4	1	998962	1000172
ENSG00000242590	240.823	-0.298337	0.09345	-3.19248	0.00141058	0.0157825		1	1055033	1056116
ENSG00000184163	34.2484	0.763602	0.251268	3.03899	0.00237372	0.023245	C1QTNF12	1	1242446	1246722
ENSG00000169972	553.586	-0.201719	0.0672141	-3.00114	0.00268967	0.0255251	PUSL1	1	1308597	1311677
ENSG00000228594	203.04	0.610392	0.174259	3.50279	0.000460413	0.0069555	FNDC10	1	1598012	1600135
ENSG00000197530	596.697	0.524829	0.113298	4.63228	3.61659e-06	0.000162947	MIB2	1	1615454	1630605
ENSG00000008130	2157.89	-0.212175	0.0484306	-4.38101	1.18129e-05	0.000434971	NADK	1	1751232	1780457
ENSG00000158109	309.762	0.310094	0.072272	4.29065	1.78149e-05	0.000596058	TPRG1L	1	3625015	3630127
ENSG00000069424	198.085	0.61356	0.221431	2.77088	0.00559044	0.0427849	KCNAB2	1	5990927	6101193
ENSG00000116254	18.3258	1.3262	0.283475	4.67835	2.89186e-06	0.000136907	CHD5	1	6101787	6180321
ENSG00000226944	60.7321	-0.464534	0.141945	-3.27264	0.0010655	0.0128884	RNF207-AS1	1	6204840	6205780
ENSG00000158292	187.907	0.322531	0.111923	2.88172	0.00395516	0.033391	GPR153	1	6247353	6261098
ENSG00000171735	652.669	0.501842	0.182893	2.74391	0.00607126	0.0452696	CAMTA1	1	6785454	7769706
ENSG00000049246	1025.78	-0.18161	0.0654368	-2.77535	0.00551423	0.0423413	PER3	1	7784291	7845177
ENSG00000180758	380.106	0.330048	0.0981838	3.36153	0.000775108	0.0102099	GPR157	1	9100305	9129102
ENSG00000178585	597.272	0.202326	0.0638548	3.16854	0.00153208	0.0167202	CTNNBIP1	1	9848276	9910336
ENSG00000054523	4185.3	-0.168477	0.0587682	-2.86681	0.00414628	0.0345435	KIF1B	1	10210570	10381603
ENSG00000130940	279.196	-0.266272	0.0858772	-3.10061	0.00193123	0.02002	CASZ1	1	10636604	10796650
ENSG00000132879	743.896	0.35392	0.0852665	4.15075	3.31382e-05	0.000955606	FBXO44	1	11654375	11663327
ENSG00000177674	582.951	-0.295643	0.105623	-2.79905	0.00512536	0.0400326	AGTRAP	1	11736084	11754802
ENSG00000285646	38.8071	-1.11604	0.372491	-2.99615	0.00273416	0.0257947		1	11907940	11914298
ENSG00000116685	1454.68	0.133957	0.0403051	3.32357	0.000888732	0.0113556	KIAA2013	1	11919591	11926428
ENSG00000083444	1960.79	0.182438	0.0514887	3.54327	0.000395201	0.00614243	PLOD1	1	11934205	11975538
ENSG00000162458	712.057	0.267544	0.0680796	3.92987	8.4993e-05	0.00193133	FBLIM1	1	15756607	15786594
ENSG00000053372	2494.22	-0.27239	0.0572827	-4.75519	1.98264e-06	0.000100714	MRTO4	1	19251805	19260128
ENSG00000169914	922.274	0.294409	0.0699676	4.20779	2.57875e-05	0.000792918	OTUD3	1	19882395	19912945
ENSG00000183114	84.013	1.14452	0.315646	3.62596	0.000287892	0.00486296	FAM43B	1	20552573	20555020
ENSG00000158825	49.1828	1.34586	0.281649	4.77851	1.76596e-06	9.21744e-05	CDA	1	20589086	20618903
ENSG00000158828	1140.95	0.582583	0.153044	3.80665	0.000140863	0.00287482	PINK1	1	20633458	20651511
ENSG00000076864	200.876	-0.314609	0.0917029	-3.43074	0.000601944	0.00838052	RAP1GAP	1	21596215	21669363
ENSG00000169641	1080.05	0.26885	0.0630179	4.26625	1.98788e-05	0.000653407	LUZP1	1	23084023	23177808
ENSG00000088280	1129.65	-0.16158	0.0405758	-3.98217	6.82889e-05	0.00164825	ASAP3	1	23428563	23484568
ENSG00000007968	1817.27	-0.335524	0.0730306	-4.5943	4.34215e-06	0.000188473	E2F2	1	23506438	23531233
ENSG00000179163	426.24	0.241977	0.0574706	4.21045	2.54864e-05	0.000788305	FUCA1	1	23845077	23868290
ENSG00000188529	4965.9	-0.154669	0.0564668	-2.7391	0.00616068	0.0455811	SRSF10	1	23964347	23980927
ENSG00000001461	860.509	0.182707	0.0610718	2.99168	0.0027745	0.0261164	NIPAL3	1	24415802	24472976
ENSG00000182749	197.559	0.401289	0.123396	3.25203	0.00114585	0.0135465	PAQR7	1	25861484	25875708
ENSG00000158062	285.399	-0.189825	0.0666435	-2.84836	0.00439451	0.0360664	UBXN11	1	26281328	26318363
ENSG00000198830	11298.3	-0.387714	0.109942	-3.52653	0.000421038	0.00646832	HMGN2	1	26472440	26476642
ENSG00000060642	147.462	-0.312678	0.106628	-2.93242	0.00336332	0.0297792	PIGV	1	26787054	26800659
ENSG00000198746	389.062	-0.176825	0.0582374	-3.03628	0.0023952	0.0233896	GPATCH3	1	26890488	26900467
ENSG00000253368	253.15	0.383676	0.0929144	4.12934	3.63798e-05	0.0010264	TRNP1	1	26993692	27000886
ENSG00000158246	91.247	0.524497	0.155693	3.36878	0.000755005	0.0100019	TENT5B	1	27005020	27012850
ENSG00000142784	1189.88	0.317777	0.0973478	3.26435	0.00109717	0.0131647	WDTC1	1	27234632	27308636
ENSG00000126709	123.751	-0.450851	0.154517	-2.91782	0.00352492	0.0308395	IFI6	1	27666064	27672212
ENSG00000117758	719.826	0.242358	0.0615654	3.9366	8.26451e-05	0.00189403	STX12	1	27773219	27824443
ENSG00000158156	289.933	0.275371	0.0762074	3.61344	0.000302162	0.00502165	XKR8	1	27959588	27968093
ENSG00000270605	28.6698	-0.84842	0.233113	-3.63952	0.00027315	0.00468213		1	28239509	28241453
ENSG00000180198	5219.66	-0.285836	0.0959285	-2.97967	0.00288556	0.026907	RCC1	1	28505943	28539300
ENSG00000242125	4141.86	-0.251775	0.072442	-3.47554	0.000509826	0.00746743	SNHG3	1	28505980	28510892
ENSG00000274266	958.734	-0.323375	0.0934321	-3.46107	0.000538042	0.00771246	SNORA73A	1	28507366	28507571
ENSG00000060656	3179.45	0.490213	0.0922061	5.31649	1.05787e-07	8.88299e-06	PTPRU	1	29236516	29326813
ENSG00000162512	1202.32	0.312714	0.101249	3.08856	0.00201129	0.0206348	SDC3	1	30869466	30908758
ENSG00000121769	19.1098	1.30827	0.424761	3.08002	0.00206988	0.021021	FABP3	1	31365253	31376850
ENSG00000168528	232.368	0.35285	0.121461	2.90505	0.00367189	0.0317177	SERINC2	1	31409565	31434680
ENSG00000134668	10.0915	1.21391	0.362106	3.35235	0.000801285	0.0105083	SPOCD1	1	31790422	31816051
ENSG00000121775	505.729	-0.20826	0.068559	-3.03768	0.0023841	0.0233091	TMEM39B	1	32072031	32102866
ENSG00000160051	166.505	-0.300502	0.0968926	-3.10139	0.00192612	0.0199769	IQCC	1	32205671	32208682
ENSG00000160058	1157.58	0.21594	0.0602886	3.58178	0.000341265	0.00545554	BSDC1	1	32364633	32394731
ENSG00000004455	4637.53	-0.160693	0.036128	-4.44788	8.67228e-06	0.000334059	AK2	1	33007940	33080996
ENSG00000142920	155.791	0.266243	0.0960417	2.77216	0.00556854	0.0426955	AZIN2	1	33081104	33123492
ENSG00000116525	266.914	0.449416	0.156821	2.86578	0.00415979	0.0346008	TRIM62	1	33145399	33182059
ENSG00000197056	593.766	-0.247776	0.056799	-4.36233	1.28682e-05	0.000464012	ZMYM1	1	35032172	35115859
ENSG00000146463	2358.97	-0.261564	0.0596267	-4.3867	1.15084e-05	0.00042526	ZMYM4	1	35268709	35422058
ENSG00000092853	1847.92	-0.311726	0.0667596	-4.66938	3.02106e-06	0.000142119	CLSPN	1	35720218	35769978
ENSG00000183317	49.9514	1.75248	0.271442	6.45618	1.0738e-10	2.3353e-08	EPHA10	1	37713880	37765133
ENSG00000188786	444.683	0.195095	0.064146	3.04142	0.00235464	0.0230907	MTF1	1	37809574	37859592
ENSG00000127603	2350.25	0.424363	0.0878943	4.82811	1.37838e-06	7.55323e-05	MACF1	1	39081316	39487177
ENSG00000163909	188.501	0.403048	0.112912	3.56959	0.000357543	0.00568097	HEYL	1	39623435	39639643
ENSG00000116990	458.2	0.287862	0.0847376	3.3971	0.000681053	0.00924548	MYCL	1	39895426	39902256
ENSG00000131238	2564.75	-0.179664	0.0615767	-2.91773	0.0035259	0.0308395	PPT1	1	40072710	40097260
ENSG00000187801	89.09	-0.667574	0.241725	-2.7617	0.00575005	0.0436285	ZFP69B	1	40450102	40463718
ENSG00000272145	81.5805	-0.485414	0.151211	-3.21017	0.00132655	0.0150602	NFYC-AS1	1	40690380	40692066
ENSG00000117013	390.3	-0.226928	0.0801062	-2.83284	0.00461366	0.0373204	KCNQ4	1	40783787	40840452
ENSG00000171793	3043.88	-0.194331	0.0630958	-3.07994	0.00207041	0.021021	CTPS1	1	40979688	41012565
ENSG00000236876	189.287	0.855374	0.284406	3.00758	0.00263333	0.0251503	TMSB4XP1	1	42500205	42500339
ENSG00000285728	13.4413	-0.784966	0.270075	-2.90647	0.00365528	0.0316246		1	42658687	42682160
ENSG00000117385	1201.01	0.332848	0.101295	3.28594	0.00101643	0.0124903	P3H1	1	42746335	42767084
ENSG00000228192	88.9482	-0.63088	0.124988	-5.04753	4.47556e-07	3.08386e-05		1	42832522	42846422
ENSG00000227533	16.0144	0.83428	0.300747	2.77402	0.00553677	0.0424987	SLC2A1-AS1	1	42959049	42996814
ENSG00000236200	64.1704	-0.577781	0.142805	-4.04594	5.21136e-05	0.00133337	KDM4A-AS1	1	43685123	43708138
ENSG00000237950	32.4278	-0.6731	0.176896	-3.80505	0.000141773	0.00288493		1	43937918	43940781
ENSG00000132781	272.089	-0.424995	0.119605	-3.55334	0.000380377	0.00593964	MUTYH	1	45329163	45340893
ENSG00000288208	244.426	-0.343732	0.103348	-3.32595	0.000881169	0.0113004		1	45329262	45491155
ENSG00000070759	144.72	0.350419	0.12372	2.83235	0.00462074	0.0373343	TESK2	1	45343883	45491163
ENSG00000117450	11920.4	0.133431	0.0421193	3.16792	0.00153532	0.0167385	PRDX1	1	45510914	45542732
ENSG00000117448	1843.2	0.242942	0.0656181	3.70236	0.000213601	0.00389822	AKR1A1	1	45550543	45570049
ENSG00000123472	2080.66	-0.223415	0.0739476	-3.02126	0.00251728	0.0242976	ATPAF1	1	46632737	46673867
ENSG00000085831	204.889	0.383104	0.128765	2.97521	0.00292788	0.027156	TTC39A	1	51287258	51345116
ENSG00000078618	4139.04	0.0926766	0.0295175	3.13972	0.00169108	0.018078	NRDC	1	51789191	51878937
ENSG00000169213	1850.39	0.299066	0.105458	2.83588	0.0045699	0.0370814	RAB3B	1	51907956	51990700
ENSG00000085840	1500.1	-0.214566	0.049956	-4.2951	1.74617e-05	0.000591057	ORC1	1	52372829	52404423
ENSG00000134748	2150.99	-0.102723	0.0342309	-3.00088	0.00269204	0.0255358	PRPF38A	1	52404602	52420836
ENSG00000162377	983.945	-0.122887	0.0427242	-2.87628	0.00402397	0.0338215	COA7	1	52684449	52698347
ENSG00000157184	1239.34	-0.251311	0.0831021	-3.02412	0.00249354	0.0241019	CPT2	1	53196792	53214197
ENSG00000162385	896.228	-0.169314	0.0616087	-2.74822	0.00599197	0.0448568	MAGOH	1	53226900	53238518
ENSG00000058804	2922.29	-0.240021	0.0521974	-4.59834	4.25873e-06	0.000185624	NDC1	1	53765478	53838463
ENSG00000058799	338.17	0.239883	0.0728769	3.29161	0.000996146	0.0123281	YIPF1	1	53851719	53889798
ENSG00000116212	924.77	-0.175198	0.054676	-3.20429	0.00135395	0.0152798	LRRC42	1	53946085	53968168
ENSG00000162390	61.5338	0.50289	0.165273	3.04278	0.00234402	0.0230256	ACOT11	1	54542257	54639192
ENSG00000116133	6790.75	-0.497078	0.140407	-3.54027	0.000399722	0.00620121	DHCR24	1	54849627	54887195
ENSG00000134709	349.435	1.01404	0.175448	5.7797	7.48327e-09	1.01452e-06	HOOK1	1	59814786	59876322
ENSG00000162604	405.47	0.183694	0.0654378	2.80716	0.00499804	0.0394468	TM2D1	1	61681046	61725423
ENSG00000132849	602.767	0.20725	0.0762926	2.71652	0.00659729	0.0477926	PATJ	1	61742477	62178675
ENSG00000240563	20.7059	2.8751	0.424026	6.78049	1.19768e-11	3.12564e-09	L1TD1	1	62194849	62212328
ENSG00000162607	3219.27	-0.262005	0.0664169	-3.94486	7.98479e-05	0.00184496	USP1	1	62436297	62451804
ENSG00000187140	146.574	-0.402574	0.0983774	-4.09214	4.27404e-05	0.00115938	FOXD3	1	63322567	63325128
ENSG00000079739	970.819	0.315449	0.0735125	4.29109	1.77797e-05	0.000596058	PGM1	1	63593411	63660245
ENSG00000185483	19.3404	1.73858	0.411587	4.22408	2.39917e-05	0.000752871	ROR1	1	63774017	64181498
ENSG00000162434	1012.83	0.346114	0.0598779	5.78033	7.45563e-09	1.01452e-06	JAK1	1	64833229	65067754
ENSG00000162433	816.09	0.648439	0.109441	5.92501	3.12286e-09	4.82956e-07	AK4	1	65147549	65232145
ENSG00000116675	509.076	0.502867	0.115832	4.34134	1.41613e-05	0.00050197	DNAJC6	1	65248219	65415871
ENSG00000184588	43.8324	1.61269	0.380492	4.23845	2.2507e-05	0.000716313	PDE4B	1	65792514	66374579
ENSG00000116704	461.802	-0.199892	0.0611134	-3.27084	0.00107228	0.0129331	SLC35D1	1	66999350	67054148
ENSG00000142864	15625.6	-0.149227	0.0466793	-3.19686	0.0013893	0.0155945	SERBP1	1	67407810	67430415
ENSG00000116729	1805.6	-0.245315	0.043168	-5.6828	1.32508e-08	1.64673e-06	WLS	1	68098473	68233120
ENSG00000024526	2388.73	-0.220157	0.0777154	-2.83286	0.00461336	0.0373204	DEPDC1	1	68474152	68497221
ENSG00000066557	2445.91	-0.404471	0.119648	-3.3805	0.00072353	0.00970191	LRRC40	1	70144805	70205579
ENSG00000254685	256.211	-0.250269	0.0852548	-2.93555	0.0033296	0.0296062	FPGT	1	74198238	74234086
ENSG00000117054	1304.54	-0.264665	0.0508355	-5.20631	1.92636e-07	1.47862e-05	ACADM	1	75724431	75787575
ENSG00000137941	429.255	0.393934	0.132718	2.9682	0.00299553	0.0275388	TTLL7	1	83865024	83999150
ENSG00000174021	663.816	0.273538	0.0685239	3.99187	6.55553e-05	0.00160265	GNG5	1	84498325	84506581
ENSG00000285851	551.232	0.242731	0.0656636	3.69658	0.000218521	0.00397412		1	84498350	84556688
ENSG00000153898	401.339	-0.236115	0.0595434	-3.96543	7.3263e-05	0.00173619	MCOLN2	1	84925583	84997113
ENSG00000142871	1897.48	0.331173	0.0966967	3.42487	0.000615096	0.00853855	CCN1	1	85580761	85584589
ENSG00000097033	1418.21	0.229216	0.0525234	4.36407	1.27662e-05	0.000461131	SH3GLB1	1	86704570	86748184
ENSG00000237505	242.481	1.3116	0.47332	2.77107	0.00558722	0.0427798	PKN2-AS1	1	87620803	88685204
ENSG00000232882	95.8368	0.459652	0.15996	2.87354	0.00405894	0.0340605	PHKA1P1	1	90892992	90893612
ENSG00000122482	1501.7	-0.109768	0.0346287	-3.16985	0.0015252	0.0166893	ZNF644	1	90915298	91022272
ENSG00000154511	36.7653	0.952439	0.339053	2.80912	0.00496775	0.0393022	DIPK1A	1	92832737	92961522
ENSG00000143036	49.9182	0.645639	0.197755	3.26485	0.00109523	0.013149	SLC44A3	1	94820342	94895246
ENSG00000117600	30.6509	0.760783	0.211659	3.59438	0.000325163	0.00529951	PLPPR4	1	99264292	99309590
ENSG00000162688	1939.5	-0.251047	0.0921169	-2.72531	0.00642409	0.0470439	AGL	1	99850361	99924023
ENSG00000156876	591.497	-0.229754	0.0627924	-3.65894	0.00025326	0.00441734	SASS6	1	100083563	100132955
ENSG00000181656	7.6888	-1.55918	0.462788	-3.36909	0.000754162	0.0100019	GPR88	1	100538139	100542021
ENSG00000162692	10.5775	-2.7959	0.735276	-3.80252	0.00014323	0.002909	VCAM1	1	100719742	100739045
ENSG00000060718	2529.15	9.00567	1.15686	7.78458	6.9943e-15	3.74428e-12	COL11A1	1	102876467	103108872
ENSG00000197780	333.84	0.376606	0.072691	5.18092	2.20793e-07	1.67019e-05	TAF13	1	109062486	109076003
ENSG00000116337	1360.59	0.277619	0.0798636	3.47616	0.000508651	0.0074576	AMPD2	1	109616104	109632051
ENSG00000213366	65.4345	0.721704	0.158711	4.54728	5.4345e-06	0.000227506	GSTM2	1	109668022	109709551
ENSG00000162777	10.7633	1.54973	0.573703	2.70128	0.0069074	0.0494557	DENND2D	1	111185969	111204535
ENSG00000064886	90.2132	2.76237	0.391534	7.05525	1.72294e-12	5.3689e-10	CHI3L2	1	111200771	111243440
ENSG00000134216	8.77747	2.4413	0.447908	5.45044	5.02447e-08	4.83415e-06	CHIA	1	111290851	111320566
ENSG00000173947	30.321	0.819636	0.279191	2.93576	0.00332734	0.0296062	PIFO	1	111346600	111353013
ENSG00000085465	36.2611	1.10079	0.283248	3.88632	0.000101777	0.00224146	OVGP1	1	111414319	111427735
ENSG00000155366	1184	0.244528	0.0796062	3.07172	0.0021283	0.0214349	RHOC	1	112701127	112707434
ENSG00000226419	327.118	-0.403981	0.133181	-3.03333	0.00241871	0.0235641	SLC16A1-AS1	1	112956415	113047055
ENSG00000081026	576.433	-0.168763	0.0574753	-2.93627	0.00332189	0.0295881	MAGI3	1	113390515	113685923
ENSG00000118655	687.807	-0.143285	0.044259	-3.23742	0.00120617	0.0140371	DCLRE1B	1	113905213	113914086
ENSG00000116774	113.495	3.16487	0.351929	8.99292	2.40745e-19	2.01051e-16	OLFML3	1	113979391	114035572
ENSG00000134207	130.413	1.4637	0.142671	10.2592	1.07547e-24	1.18177e-21	SYT6	1	114089291	114153880
ENSG00000175984	124.596	0.55263	0.140039	3.94627	7.93785e-05	0.00183936	DENND2C	1	114582848	114670422
ENSG00000213281	2560.7	-0.112222	0.0409409	-2.74106	0.00612416	0.0454261	NRAS	1	114704469	114716771
ENSG00000177551	18.4889	1.21721	0.275064	4.42518	9.63615e-06	0.000365124	NHLH2	1	115836377	115843917
ENSG00000134247	2811.94	0.215059	0.0439916	4.88864	1.01535e-06	5.93793e-05	PTGFRN	1	116909916	116990353
ENSG00000116874	445.666	-0.228296	0.0551583	-4.13893	3.48929e-05	0.000996571	WARS2	1	119031216	119140654
ENSG00000265808	1101.26	0.20272	0.0683985	2.9638	0.00303863	0.0278492	SEC22B	1	120150898	120176520
ENSG00000223804	46.8423	0.407764	0.151178	2.69724	0.00699172	0.0498834		1	120267334	120341871
ENSG00000275131	149.91	0.374026	0.137838	2.71352	0.00665727	0.0481721	PDE4DIPP2	1	120489860	120701289
ENSG00000213244	98.5036	-1.29925	0.396897	-3.27353	0.00106214	0.0128703	H3P4	1	121118195	121118610
ENSG00000223612	95.9852	-0.440724	0.102647	-4.29359	1.75805e-05	0.000591057		1	145233001	145233519
ENSG00000207501	18.3274	-1.26121	0.404189	-3.12036	0.00180632	0.0190924	RNVU1-14	1	145281116	145281279
ENSG00000276216	47.0784	-1.22752	0.335011	-3.66411	0.000248197	0.00434719		1	145281116	145281462
ENSG00000188092	322.205	0.235248	0.0817969	2.876	0.0040275	0.0338262	GPR89B	1	147928393	147993592
ENSG00000178104	760.14	0.352016	0.0655982	5.36624	8.03953e-08	7.17305e-06	PDE4DIP	1	148808181	149048286
ENSG00000215861	7.26742	2.74673	0.682808	4.02269	5.75361e-05	0.00144728		1	149197992	149321732
ENSG00000203811	1197.4	-1.36312	0.198523	-6.86631	6.58822e-12	1.80297e-09	H3C14	1	149839538	149841193
ENSG00000220323	204.788	-0.300422	0.105586	-2.84528	0.00443719	0.0362866	H2BC19P	1	149842875	149846486
ENSG00000203852	1199.59	-1.41409	0.193634	-7.30291	2.8162e-13	1.08883e-10	H3C15	1	149852619	149854274
ENSG00000264207	40.6473	-0.528395	0.181867	-2.90539	0.00366797	0.0317101		1	149861271	149862504
ENSG00000184260	1011.05	-0.592108	0.212751	-2.7831	0.00538415	0.0415718	H2AC20	1	149886918	149887411
ENSG00000023902	970.577	-0.202919	0.0655932	-3.0936	0.00197746	0.0203577	PLEKHO1	1	150149183	150164720
ENSG00000143401	4845.39	-0.330512	0.0655869	-5.03931	4.67221e-07	3.18779e-05	ANP32E	1	150218417	150236156
ENSG00000163125	1400.42	-0.211545	0.0679299	-3.11417	0.00184461	0.0193916	RPRD2	1	150363091	150476566
ENSG00000143420	2777.7	-0.159231	0.0298252	-5.33881	9.35588e-08	8.07157e-06	ENSA	1	150600851	150629612
ENSG00000197747	1287.58	0.300896	0.0899423	3.34543	0.000821545	0.0107068	S100A10	1	151982915	151993859
ENSG00000189171	311.107	0.394188	0.0957242	4.11796	3.82248e-05	0.0010655	S100A13	1	153618787	153631360
ENSG00000271853	166.191	0.340102	0.0951756	3.57341	0.000352363	0.00560719		1	153626332	153634340
ENSG00000143570	1415.54	-0.14217	0.0431863	-3.29202	0.000994693	0.0123174	SLC39A1	1	153959099	153968184
ENSG00000143549	6694.15	-0.172017	0.0517277	-3.32543	0.000882819	0.0113077	TPM3	1	154155304	154194648
ENSG00000160712	74.0647	0.480466	0.173879	2.76322	0.00572347	0.0435064	IL6R	1	154405193	154469450
ENSG00000169291	20.9292	1.02989	0.317305	3.24573	0.0011715	0.0137485	SHE	1	154469772	154502412
ENSG00000160691	1086.97	0.131485	0.0460722	2.85389	0.00431872	0.0356248	SHC1	1	154962298	154974395
ENSG00000231064	85.5575	-0.550387	0.180448	-3.05012	0.00228752	0.022656	THBS3-AS1	1	155195004	155205495
ENSG00000160766	116.368	-0.49286	0.138312	-3.56339	0.000366103	0.00579931	GBAP1	1	155213821	155227422
ENSG00000177628	314.062	-0.532643	0.150871	-3.53045	0.000414858	0.00639218	GBA	1	155234452	155244699
ENSG00000143630	127.547	-0.319104	0.111279	-2.8676	0.00413604	0.0345173	HCN3	1	155277463	155289848
ENSG00000237872	1094.47	0.388883	0.0796746	4.88089	1.05609e-06	6.12863e-05	POU5F1P4	1	155433178	155434262
ENSG00000287839	121.83	1.33514	0.175864	7.59189	3.15271e-14	1.49596e-11		1	155626757	155637604
ENSG00000132718	125.451	-1.43697	0.345611	-4.15777	3.21362e-05	0.000937068	SYT11	1	155859567	155885199
ENSG00000163479	2651.88	0.161466	0.05907	2.73347	0.00626705	0.0461204	SSR2	1	156009048	156020951
ENSG00000160803	1505.21	0.124208	0.0429949	2.8889	0.0038659	0.0328372	UBQLN4	1	156035299	156053798
ENSG00000196189	25.1248	0.921124	0.313117	2.94179	0.00326323	0.0292026	SEMA4A	1	156147366	156177752
ENSG00000160785	1178.47	0.282194	0.0702674	4.016	5.9194e-05	0.00147847	SLC25A44	1	156193932	156212796
ENSG00000163472	129.235	-0.526927	0.163527	-3.22226	0.00127185	0.014614	TMEM79	1	156282935	156293185
ENSG00000198715	17.3805	1.43067	0.444249	3.22042	0.00128003	0.0146918	GLMP	1	156290089	156295689
ENSG00000183856	1418.87	-0.158241	0.057438	-2.75499	0.00586945	0.0441913	IQGAP3	1	156525405	156572604
ENSG00000160818	1382.72	-0.361825	0.104078	-3.47647	0.000508056	0.00745411	GPATCH4	1	156594301	156601496
ENSG00000143321	9202.15	-0.156614	0.0562816	-2.78269	0.00539105	0.0415944	HDGF	1	156742109	156766925
ENSG00000027869	32.7899	-1.2207	0.432903	-2.8198	0.00480533	0.0384537	SH2D2A	1	156806243	156816848
ENSG00000085552	84.1633	-0.524058	0.147065	-3.56343	0.000366037	0.00579931	IGSF9	1	159927039	159945613
ENSG00000177807	9.05518	1.44362	0.441757	3.2679	0.00108349	0.0130456	KCNJ10	1	159998651	160070160
ENSG00000162729	723.303	0.337815	0.0727937	4.64071	3.47208e-06	0.000158622	IGSF8	1	160091340	160098943
ENSG00000258465	731.675	0.184189	0.047911	3.84439	0.000120851	0.00256415		1	160216800	160285130
ENSG00000162735	1091.61	0.181807	0.0521849	3.48391	0.000494152	0.00731794	PEX19	1	160276807	160286348
ENSG00000122218	4944.58	0.25673	0.0837533	3.06532	0.0021744	0.0218009	COPA	1	160288594	160343273
ENSG00000213080	712.625	0.419634	0.0684919	6.12677	8.9681e-10	1.50997e-07		1	160894980	160896076
ENSG00000158769	1011.91	0.449826	0.0929885	4.83744	1.31522e-06	7.26431e-05	F11R	1	160995211	161021343
ENSG00000270149	386.283	0.457372	0.098215	4.65684	3.21096e-06	0.000149306		1	160997957	161038962
ENSG00000158864	2246.34	-0.221273	0.0496555	-4.45615	8.34429e-06	0.000326478	NDUFS2	1	161197104	161214723
ENSG00000158882	584.507	-0.196341	0.0723381	-2.71421	0.00664344	0.0480935	TOMM40L	1	161225939	161230746
ENSG00000248485	15.9583	0.796167	0.292459	2.72232	0.0064826	0.0472899	PCP4L1	1	161258745	161285450
ENSG00000143198	428.165	0.183786	0.0656406	2.79987	0.00511225	0.0399901	MGST3	1	165631213	165661796
ENSG00000143149	1510.61	0.184628	0.0554099	3.33204	0.000862103	0.0111105	ALDH9A1	1	165662216	165698863
ENSG00000143179	2633.2	-0.125885	0.0305437	-4.12147	3.7646e-05	0.00105358	UCK2	1	165827614	165911618
ENSG00000143155	1311.56	0.180054	0.0614128	2.93186	0.00336939	0.0297951	TIPRL	1	168178962	168202109
ENSG00000143153	907.958	-0.313092	0.0453018	-6.91124	4.80429e-12	1.37403e-09	ATP1B1	1	169105697	169132722
ENSG00000117475	411.415	0.224812	0.0565373	3.97635	6.99814e-05	0.00168034	BLZF1	1	169367970	169396540
ENSG00000213062	39.4962	-0.447397	0.145738	-3.06987	0.00214152	0.0215369		1	169486076	169500182
ENSG00000075945	672.323	-0.530948	0.143136	-3.70941	0.000207745	0.00381443	KIFAP3	1	169921326	170085208
ENSG00000116132	8.0344	-3.11517	0.787404	-3.95625	7.61349e-05	0.001782	PRRX1	1	170662728	170739421
ENSG00000094975	983.561	0.250179	0.0723425	3.45826	0.000543675	0.00776391	SUCO	1	172532349	172611833
ENSG00000117593	2047.24	-0.290061	0.0551808	-5.25655	1.46783e-07	1.18781e-05	DARS2	1	173824653	173858808
ENSG00000186283	1108.67	-0.199009	0.0697839	-2.85179	0.00434742	0.0357767	TOR3A	1	179082070	179098023
ENSG00000116260	1324.68	0.477041	0.0870268	5.48154	4.21647e-08	4.11362e-06	QSOX1	1	180154869	180204030
ENSG00000135835	44.3754	-1.09512	0.30955	-3.53779	0.000403492	0.00624934	KIAA1614	1	180912897	180951614
ENSG00000135821	2537.72	0.511251	0.134247	3.80828	0.000139939	0.00286437	GLUL	1	182378098	182392206
ENSG00000135829	9519.75	-0.172149	0.0543902	-3.16508	0.0015504	0.016859	DHX9	1	182839347	182887982
ENSG00000157064	30.9446	0.917684	0.325931	2.81558	0.00486899	0.0387995	NMNAT2	1	183248237	183418380
ENSG00000198756	798.456	0.480638	0.132382	3.6307	0.000282652	0.00479047	COLGALT2	1	183929854	184037729
ENSG00000285847	32.2598	0.982409	0.267566	3.67165	0.000240989	0.00426237		1	184607599	184672166
ENSG00000116679	2719.85	0.212759	0.0559971	3.79946	0.000145013	0.00293371	IVNS1ABP	1	185296388	185317273
ENSG00000047410	4689.76	-0.163334	0.0388498	-4.20424	2.61962e-05	0.000801941	TPR	1	186311652	186375693
ENSG00000073756	32.4577	1.16514	0.337168	3.45566	0.000548942	0.00781241	PTGS2	1	186671791	186680922
ENSG00000230623	22.3627	1.25139	0.371373	3.36962	0.000752715	0.00999059		1	200333193	200478669
ENSG00000118197	368.485	0.284592	0.084863	3.35355	0.000797824	0.0104816	DDX59	1	200623896	200669907
ENSG00000198700	3504.6	-0.176785	0.0329407	-5.36677	8.01589e-08	7.17305e-06	IPO9	1	201829149	201884291
ENSG00000143862	641.302	0.284765	0.0613573	4.64109	3.46574e-06	0.000158622	ARL8A	1	202133404	202144743
ENSG00000117139	2416.53	0.211368	0.0717262	2.94687	0.00321007	0.028863	KDM5B	1	202724495	202808487
ENSG00000228288	36.5514	0.476451	0.162546	2.93117	0.00337689	0.0298235	PCAT6	1	202810954	202812156
ENSG00000159346	1624.55	0.162338	0.0429309	3.78138	0.000155963	0.00308351	ADIPOR1	1	202940826	202958572
ENSG00000133056	553.787	-0.178287	0.0656637	-2.71515	0.00662455	0.0479734	PIK3C2B	1	204422628	204494805
ENSG00000133059	634.106	0.275293	0.0561694	4.90112	9.52899e-07	5.62887e-05	DSTYK	1	205142505	205211702
ENSG00000133069	308.256	0.485982	0.0619095	7.84988	4.16445e-15	2.34987e-12	TMCC2	1	205227946	205285632
ENSG00000163545	82.7283	-4.40764	0.792021	-5.56506	2.62063e-08	2.82028e-06	NUAK2	1	205302063	205321745
ENSG00000281406	22.6042	1.90118	0.554835	3.42657	0.000611254	0.00849085	BLACAT1	1	205434885	205457091
ENSG00000117266	448.085	0.312521	0.106933	2.9226	0.00347122	0.0304889	CDK18	1	205504596	205532793
ENSG00000069275	18289.5	-0.150072	0.0393053	-3.8181	0.000134483	0.00278508	NUCKS1	1	205712822	205750182
ENSG00000263528	25.0853	1.15159	0.278507	4.13485	3.5518e-05	0.00101166	IKBKE	1	206470476	206496889
ENSG00000162889	1426.37	0.137124	0.042325	3.23979	0.00119619	0.0139674	MAPKAPK2	1	206684905	206734281
ENSG00000054392	64.4597	0.770586	0.15842	4.86421	1.14915e-06	6.51953e-05	HHAT	1	210328252	210676296
ENSG00000082512	796.542	0.43492	0.116803	3.72353	0.000196454	0.00365693	TRAF5	1	211326615	211374946
ENSG00000236809	26.0188	0.732693	0.215994	3.39219	0.000693375	0.00937583	SNX25P1	1	211417025	211417934
ENSG00000143476	2595.58	-0.175032	0.0620528	-2.8207	0.00479188	0.038405	DTL	1	212035553	212107400
ENSG00000117724	9652.87	-0.253824	0.071137	-3.5681	0.000359577	0.00570894	CENPF	1	214603195	214664571
ENSG00000118873	1452.04	-0.139848	0.0463269	-3.01872	0.00253842	0.0244678	RAB3GAP2	1	220148293	220272453
ENSG00000162819	765.305	-0.289527	0.0551553	-5.24931	1.52672e-07	1.22126e-05	BROX	1	222712553	222735196
ENSG00000272645	252.617	-0.331663	0.0972239	-3.41134	0.000646452	0.00886187	GTF2IP20	1	223951394	223992594
ENSG00000143815	4471.09	-0.296815	0.0863864	-3.4359	0.00059059	0.00825876	LBR	1	225401502	225428925
ENSG00000143768	9.7612	2.60199	0.804268	3.23523	0.00121544	0.0141056	LEFTY2	1	225936598	225941383
ENSG00000182827	1341.44	0.366942	0.0936239	3.91932	8.88e-05	0.00199803	ACBD3	1	226144679	226186741
ENSG00000143761	9265.53	0.169795	0.0589013	2.88271	0.00394268	0.0333282	ARF1	1	228082660	228099212
ENSG00000162913	11.9221	0.807135	0.270398	2.98499	0.00283588	0.0265504	OBSCN-AS1	1	228203503	228213664
ENSG00000168159	4085.89	-0.195341	0.051887	-3.76474	0.000166723	0.00321705	RNF187	1	228487382	228496188
ENSG00000135776	1472.18	-0.254714	0.0446057	-5.71034	1.1275e-08	1.43537e-06	ABCB10	1	229516582	229558707
ENSG00000116903	475.813	0.266107	0.0792955	3.35589	0.000791092	0.0104073	EXOC8	1	231332753	231337852
ENSG00000116918	820.096	-0.152108	0.0545649	-2.78764	0.00530931	0.0410699	TSNAX	1	231528541	231566524
ENSG00000135750	244.069	1.05498	0.238779	4.41823	9.95123e-06	0.000373672	KCNK1	1	233614106	233672514
ENSG00000162885	1332.45	-0.139034	0.0479923	-2.89701	0.00376732	0.0322593	B3GALNT2	1	235447190	235504452
ENSG00000235674	118.784	-0.490536	0.18013	-2.72323	0.00646466	0.0472251	LDHAP2	1	235738005	235738989
ENSG00000116977	263.307	-2.68979	0.6366	-4.22524	2.38689e-05	0.000750503	LGALS8	1	236518000	236552981
ENSG00000223776	9.37028	-1.7979	0.44404	-4.04895	5.1447e-05	0.00132033	LGALS8-AS1	1	236523052	236524508
ENSG00000215808	7.66593	3.613	0.587599	6.14876	7.80916e-10	1.34744e-07	LINC01139	1	238476542	238486060
ENSG00000155816	141.716	-1.54606	0.263713	-5.86268	4.55447e-09	6.49417e-07	FMN2	1	240014348	240475187
ENSG00000180875	41.9199	-2.08072	0.579214	-3.59231	0.000327756	0.00530714	GREM2	1	240489573	240612155
ENSG00000174371	1269.62	-0.387663	0.054739	-7.08202	1.42066e-12	4.49403e-10	EXO1	1	241847967	241895148
ENSG00000197769	42.0335	2.08434	0.589414	3.53628	0.000405799	0.00627112	MAP1LC3C	1	241995490	241999098
ENSG00000180287	245.904	0.375174	0.103476	3.62572	0.000288156	0.00486348	PLD5	1	242082986	242524697
ENSG00000117020	1196.67	0.203902	0.0723298	2.81906	0.00481644	0.0385131	AKT3	1	243488233	243851079
ENSG00000179456	827.435	0.271053	0.0933385	2.90398	0.00368452	0.0318005	ZBTB18	1	244048939	244057476
ENSG00000185220	82.1745	0.330206	0.107893	3.06049	0.00220975	0.0220742	PGBD2	1	248906196	248919946
ENSG00000235688	219.095	0.421279	0.143498	2.93579	0.00332698	0.0296062	SNTG2-AS1	2	949627	950274
ENSG00000286905	332.067	-0.158968	0.0578467	-2.74809	0.00599437	0.0448568		2	3532008	3558333
ENSG00000118004	20.7315	1.95528	0.422626	4.62651	3.71881e-06	0.000166255	COLEC11	2	3594832	3644644
ENSG00000115738	302.729	-0.472484	0.152986	-3.08841	0.00201228	0.0206348	ID2	2	8678845	8684461
ENSG00000119185	1239.32	-0.17767	0.0462524	-3.84132	0.000122375	0.00259123	ITGB1BP1	2	9403475	9423528
ENSG00000134330	42.9649	-3.87347	0.290116	-13.3515	1.16158e-40	3.03144e-37	IAH1	2	9473658	9496543
ENSG00000171848	7056.04	-0.164877	0.043366	-3.80198	0.000143544	0.0029103	RRM2	2	10120698	10211725
ENSG00000143882	26.379	-0.828827	0.234405	-3.53588	0.000406424	0.00627248	ATP6V1C2	2	10721100	10785110
ENSG00000134318	1627.26	-0.117001	0.0401983	-2.9106	0.0036073	0.0312892	ROCK2	2	11179759	11348330
ENSG00000143867	251.171	-0.47355	0.164915	-2.87148	0.0040856	0.0342018	OSR1	2	19351485	19358623
ENSG00000068697	1635.9	0.262455	0.0730407	3.59327	0.000326553	0.00530309	LAPTM4A	2	20032650	20051628
ENSG00000143878	80.3859	1.24163	0.232166	5.34801	8.89275e-08	7.77103e-06	RHOB	2	20447074	20449440
ENSG00000143869	502.119	0.271451	0.0715801	3.79226	0.00014928	0.00298245	GDF7	2	20667144	20679243
ENSG00000119782	269.518	0.341215	0.0899245	3.79446	0.000147966	0.00296472	FKBP1B	2	24049701	24063681
ENSG00000198399	954.415	0.121208	0.0434446	2.78994	0.00527176	0.04084	ITSN2	2	24202864	24360536
ENSG00000115138	6.64913	3.93963	0.702328	5.6094	2.03032e-08	2.34194e-06	POMC	2	25160853	25168903
ENSG00000138018	2122.93	-0.173585	0.0502375	-3.45529	0.000549701	0.00781789	SELENOI	2	26308547	26395891
ENSG00000157851	4486.28	-0.479195	0.0898249	-5.33476	9.56699e-08	8.21973e-06	DPYSL5	2	26847747	26950351
ENSG00000119777	1340.44	0.450369	0.0971079	4.63782	3.52104e-06	0.000159809	TMEM214	2	27032910	27041694
ENSG00000228474	1082.95	0.211987	0.0581241	3.64714	0.000265175	0.00459728	OST4	2	27070472	27071654
ENSG00000138074	1934.73	-0.131293	0.0389602	-3.36993	0.000751879	0.00998597	SLC5A6	2	27199587	27212958
ENSG00000084774	6319.43	-0.237371	0.0571464	-4.15374	3.27092e-05	0.00094716	CAD	2	27217369	27243943
ENSG00000115211	936.963	-0.152779	0.0446137	-3.42448	0.000615975	0.00853939	EIF2B4	2	27364352	27370457
ENSG00000115216	1743.7	0.314061	0.0502268	6.25287	4.02986e-10	7.51209e-08	NRBP1	2	27427790	27442259
ENSG00000119801	450.291	0.546099	0.103813	5.26039	1.4375e-07	1.16779e-05	YPEL5	2	30146941	30160533
ENSG00000172954	941.717	-0.326992	0.0800434	-4.08519	4.40414e-05	0.00118645	LCLAT1	2	30447226	30644225
ENSG00000162959	378.903	0.181337	0.0569202	3.18581	0.00144351	0.0160051	MEMO1	2	31865060	32011230
ENSG00000115825	1503.11	-0.184753	0.0612103	-3.01834	0.00254164	0.0244875	PRKD3	2	37250502	37324833
ENSG00000138061	48.1231	3.0841	0.788537	3.91117	9.18493e-05	0.00204875	CYP1B1	2	38066973	38109902
ENSG00000143891	337.753	0.210017	0.0758628	2.76838	0.00563362	0.0429579	GALM	2	38666081	38741237
ENSG00000115970	929.278	-0.162683	0.0469003	-3.4687	0.000522975	0.00758768	THADA	2	43230851	43596038
ENSG00000225156	147.583	0.507787	0.128472	3.95251	7.73346e-05	0.00180401		2	44954664	44968762
ENSG00000138035	1656.28	-0.136513	0.0442878	-3.08241	0.00205333	0.0209323	PNPT1	2	55634061	55693863
ENSG00000169764	2173.54	0.24691	0.0898055	2.74939	0.00597063	0.0447433	UGP2	2	63840952	63891562
ENSG00000143952	1346.89	0.244017	0.0858713	2.84166	0.00448789	0.0366438	VPS54	2	63892146	64019428
ENSG00000011523	743.044	-0.179581	0.0501228	-3.58282	0.000339906	0.00543798	CEP68	2	65056366	65087004
ENSG00000138069	2990.1	0.185805	0.0601715	3.08792	0.0020156	0.0206587	RAB1A	2	65070696	65130331
ENSG00000143995	535.72	0.340571	0.124557	2.73427	0.00625194	0.0460775	MEIS1	2	66433452	66573869
ENSG00000228034	34.6976	-0.793779	0.205822	-3.85663	0.000114963	0.00246427	HMGN2P21	2	70803157	70803426
ENSG00000116031	49.2981	-0.450006	0.163548	-2.75152	0.00593189	0.0445169	CD207	2	70830211	70835816
ENSG00000124357	389.103	0.294892	0.0776723	3.79662	0.000146683	0.00295318	NAGK	2	71064344	71079808
ENSG00000144036	677.554	0.211205	0.0639602	3.30213	0.000959523	0.012001	EXOC6B	2	72175984	72826041
ENSG00000163013	983.498	-0.217142	0.072466	-2.99647	0.00273128	0.0257792	FBXO41	2	73254682	73284478
ENSG00000115289	229.227	-0.24903	0.0842948	-2.95428	0.00313403	0.0284736	PCGF1	2	74505043	74507695
ENSG00000159399	2469.46	-0.172682	0.0491972	-3.51	0.000448111	0.00680906	HK2	2	74834127	74893359
ENSG00000176407	960.786	0.13976	0.0473037	2.95452	0.00313158	0.0284637	KCMF1	2	84971093	85059472
ENSG00000042493	14.3321	1.43029	0.401759	3.56006	0.000370764	0.00584233	CAPG	2	85394753	85418432
ENSG00000168894	488.262	0.192941	0.0682114	2.82857	0.00467566	0.0376324	RNF181	2	85595725	85597708
ENSG00000132305	3422.83	-0.134631	0.0325887	-4.13123	3.60832e-05	0.00102151	IMMT	2	86143932	86195472
ENSG00000068615	329.294	0.384917	0.112774	3.41318	0.000642089	0.00883688	REEP1	2	86213993	86338083
ENSG00000153561	3036.8	-0.165938	0.0582934	-2.8466	0.00441892	0.0362081	RMND5A	2	86720291	86778041
ENSG00000153563	23.9715	-1.49379	0.31303	-4.77203	1.82381e-06	9.45874e-05	CD8A	2	86784610	86808396
ENSG00000222041	84.6533	1.73482	0.364037	4.76552	1.88368e-06	9.64776e-05	CYTOR	2	87454781	87636740
ENSG00000172071	456.579	0.227443	0.0653383	3.48101	0.00049953	0.00737566	EIF2AK3	2	88556741	88691518
ENSG00000084090	5933.18	-0.165966	0.0506183	-3.27878	0.00104258	0.0127144	STARD7	2	96184859	96208827
ENSG00000135956	675.31	0.184264	0.0602631	3.05766	0.00223069	0.0222496	TMEM127	2	96248514	96265997
ENSG00000144218	58.0322	-2.51783	0.209509	-12.0177	2.86675e-33	5.4411e-30	AFF3	2	99545419	100192428
ENSG00000135953	499.507	0.119319	0.0439751	2.71332	0.00666122	0.0481721	MFSD9	2	102714630	102736888
ENSG00000233639	47.9697	-0.774036	0.235936	-3.28071	0.00103547	0.0126647	PANTR1	2	104794848	104853183
ENSG00000198914	699.343	-0.849595	0.272709	-3.11539	0.00183702	0.0193411	POU3F3	2	104853287	104858574
ENSG00000229743	17.7691	-1.33932	0.322038	-4.15887	3.19821e-05	0.000935184	LINC01159	2	104865407	104872595
ENSG00000135972	1635.82	-0.185495	0.0654607	-2.83368	0.00460149	0.0372798	MRPS9	2	105038069	105099960
ENSG00000115652	619.801	0.172807	0.0626481	2.75837	0.005809	0.0438944	UXS1	2	106093308	106194301
ENSG00000163006	432.666	-0.312591	0.0745884	-4.19089	2.77866e-05	0.000840768	CCDC138	2	108786757	108885477
ENSG00000204588	152.735	-0.512048	0.113993	-4.49192	7.05855e-06	0.000285598	LINC01123	2	109987063	109996140
ENSG00000175772	124.786	-0.66845	0.11151	-5.99451	2.04105e-09	3.27793e-07	LINC01106	2	110375138	110384442
ENSG00000172965	92.0936	1.32237	0.386896	3.41791	0.000631043	0.00871533	MIR4435-2HG	2	111006015	111523376
ENSG00000153107	2438.12	-0.188874	0.0480618	-3.92981	8.50124e-05	0.00193133	ANAPC1	2	111611639	111884690
ENSG00000153214	272.448	0.314118	0.106525	2.94878	0.00319031	0.0287596	TMEM87B	2	112055269	112119318
ENSG00000144161	490.774	-0.201293	0.0611597	-3.29126	0.000997386	0.0123362	ZC3H8	2	112211529	112255136
ENSG00000188177	506.7	-0.286815	0.104331	-2.74909	0.00597618	0.0447688	ZC3H6	2	112275597	112340063
ENSG00000114999	2581.74	-0.219285	0.0533455	-4.11065	3.94542e-05	0.00109392	TTL	2	112482156	112541739
ENSG00000088205	3648.36	-0.162218	0.0531744	-3.05068	0.00228326	0.022646	DDX18	2	117814691	117832377
ENSG00000236255	91.2691	0.654264	0.171695	3.81063	0.000138614	0.0028512		2	117833937	117841658
ENSG00000115109	1837.5	0.176175	0.0586255	3.00509	0.00265502	0.0252996	EPB41L5	2	120013077	120179119
ENSG00000211460	2682.35	-0.176933	0.0377618	-4.68551	2.79266e-06	0.000134035	TSN	2	121737103	121767853
ENSG00000115718	35.1681	1.49051	0.369737	4.03127	5.54768e-05	0.00140393	PROC	2	127418427	127429242
ENSG00000072163	54.9932	-0.946515	0.332559	-2.84615	0.00442507	0.0362172	LIMS2	2	127638381	127681786
ENSG00000173349	384.947	-0.241188	0.0810039	-2.97749	0.00290623	0.027023	SFT2D3	2	127701497	127705242
ENSG00000272667	43.0355	-0.497591	0.152949	-3.25331	0.00114071	0.013501		2	127886556	127887185
ENSG00000222014	102.181	0.581161	0.147613	3.93705	8.24893e-05	0.00189254	RAB6C	2	129979666	129982738
ENSG00000136699	3041.11	-0.162401	0.0502506	-3.23181	0.00123008	0.0142438	SMPD4	2	130151392	130182750
ENSG00000136718	2149.05	-0.166234	0.0478871	-3.47137	0.00051781	0.00754599	IMP4	2	130342877	130347967
ENSG00000152128	13.1467	-1.43916	0.467005	-3.08168	0.00205837	0.0209533	TMEM163	2	134455759	134719000
ENSG00000115963	68.7229	0.760086	0.275867	2.75526	0.00586459	0.0441865	RND3	2	150468195	150539011
ENSG00000123609	37.8074	-2.17846	0.786039	-2.77144	0.00558085	0.0427586	NMI	2	151270470	151289894
ENSG00000080345	4298.02	-0.115296	0.0377087	-3.05755	0.00223156	0.0222496	RIF1	2	151409883	151508013
ENSG00000183091	44.6436	0.888935	0.253196	3.51086	0.000446668	0.00679208	NEB	2	151485336	151734487
ENSG00000115145	386.099	0.252494	0.0828157	3.04886	0.00229709	0.0226862	STAM2	2	152116801	152175763
ENSG00000177917	1223.7	-0.300535	0.0687895	-4.3689	1.24871e-05	0.000453107	ARL6IP6	2	152717893	152762396
ENSG00000136542	1123.39	2.20887	0.770645	2.86627	0.00415345	0.0345619	GALNT5	2	157257705	157318491
ENSG00000115170	343.889	0.521669	0.136627	3.81821	0.000134423	0.00278508	ACVR1	2	157736251	157876330
ENSG00000241399	422.053	0.433029	0.101888	4.25004	2.13737e-05	0.000686522	CD302	2	159768628	159798255
ENSG00000115271	97.5076	0.494455	0.140636	3.51586	0.000438335	0.00668485	GCA	2	162318840	162371595
ENSG00000169432	313.469	-1.70026	0.237342	-7.16374	7.85072e-13	2.6017e-10	SCN9A	2	166195185	166376001
ENSG00000071909	44.0574	1.34747	0.293212	4.59556	4.31585e-06	0.000187722	MYO3B	2	170178145	170655171
ENSG00000115806	2499.88	0.204834	0.0538038	3.80706	0.000140628	0.00287283	GORASP2	2	170928464	170967130
ENSG00000123600	619.376	-0.374254	0.0847696	-4.41495	1.01033e-05	0.000378703	METTL8	2	171315746	171434802
ENSG00000115840	655.644	-0.212737	0.0659609	-3.2252	0.00125884	0.0145285	SLC25A12	2	171783405	171999859
ENSG00000144354	3697.69	-0.218105	0.0634346	-3.43826	0.000585464	0.00821362	CDCA7	2	173354820	173368997
ENSG00000128714	432.535	0.757096	0.141214	5.36135	8.26042e-08	7.30767e-06	HOXD13	2	176092721	176095944
ENSG00000237380	64.1548	-0.417099	0.130968	-3.18475	0.00144881	0.0160553	HOXD-AS2	2	176121611	176137098
ENSG00000175879	166.067	-0.408539	0.138996	-2.93921	0.00329052	0.0293838	HOXD8	2	176129694	176132695
ENSG00000229337	24.9078	-0.62147	0.211866	-2.93332	0.00335363	0.0297312		2	177111036	177212662
ENSG00000116044	1571.46	0.138653	0.0416628	3.32798	0.000874774	0.0112391	NFE2L2	2	177227595	177392697
ENSG00000223960	425.293	-0.278594	0.0597471	-4.66288	3.1181e-06	0.000145963	CHROMR	2	178413635	178440243
ENSG00000180228	792.418	0.122693	0.0403916	3.0376	0.00238472	0.0233091	PRKRA	2	178431292	178451512
ENSG00000155657	122.764	1.93073	0.603047	3.20163	0.00136651	0.0153966	TTN	2	178525989	178830802
ENSG00000163492	21.3055	2.81279	0.387022	7.26776	3.65484e-13	1.3626e-10	CCDC141	2	178829757	179050086
ENSG00000150722	17.9554	-1.21351	0.313012	-3.87688	0.000105804	0.00230583	PPP1R1C	2	181954241	182131398
ENSG00000065548	2467.02	-0.163684	0.0435932	-3.75479	0.000173484	0.00331381	ZC3H15	2	186486253	186509361
ENSG00000253559	10.7772	-1.05166	0.330956	-3.17763	0.00148483	0.0163849	OSGEPL1-AS1	2	189762704	189765556
ENSG00000198130	652.112	-0.283727	0.0547425	-5.18294	2.1841e-07	1.66096e-05	HIBCH	2	190189735	190344193
ENSG00000189362	252.005	-0.400351	0.139016	-2.87989	0.00397813	0.0335307	NEMP2	2	190504338	190534722
ENSG00000128641	1247.33	0.167305	0.0593658	2.8182	0.00482934	0.0385853	MYO1B	2	191245185	191425389
ENSG00000115520	350.648	0.289111	0.10227	2.82693	0.00469959	0.0377959	COQ10B	2	197453423	197475308
ENSG00000144381	27665.9	-0.167125	0.0428541	-3.89987	9.62437e-05	0.00213536	HSPD1	2	197486584	197516737
ENSG00000115540	934.627	0.165252	0.047704	3.46411	0.000531981	0.00765979	MOB4	2	197515571	197553699
ENSG00000082153	4385.19	-0.224606	0.0704863	-3.18653	0.00143992	0.0159738	BZW1	2	200810594	200827338
ENSG00000064012	422.007	-0.34036	0.0957911	-3.55315	0.000380651	0.00593964	CASP8	2	201233443	201287711
ENSG00000023228	3945.15	-0.132959	0.0388252	-3.42457	0.000615779	0.00853939	NDUFS1	2	206114817	206159509
ENSG00000114942	7015.51	-0.239951	0.0647012	-3.70861	0.000208402	0.00382003	EEF1B2	2	206159585	206162928
ENSG00000118260	1195.76	-0.122367	0.0360177	-3.39742	0.000680238	0.00924548	CREB1	2	207529737	207605988
ENSG00000163249	533.925	0.211389	0.0744351	2.8399	0.00451273	0.036789	CCNYL1	2	207711540	207761839
ENSG00000163251	935.811	0.159024	0.0526471	3.02055	0.00252312	0.0243315	FZD5	2	207762598	207769906
ENSG00000078018	303.993	0.92579	0.171178	5.40834	6.36117e-08	5.85059e-06	MAP2	2	209424047	209734118
ENSG00000115361	47.1309	1.34807	0.180715	7.45966	8.67432e-14	3.85324e-11	ACADL	2	210187126	210225447
ENSG00000138376	704.539	-0.279838	0.0705474	-3.96666	7.28858e-05	0.00173389	BARD1	2	214725646	214809683
ENSG00000260804	308.173	-0.419551	0.140898	-2.9777	0.00290422	0.0270206	LINC01963	2	216217045	216220192
ENSG00000135913	998.257	-0.136944	0.0415141	-3.29873	0.000971221	0.0120913	USP37	2	218450251	218568351
ENSG00000074582	887.081	-0.197167	0.0616735	-3.19695	0.0013889	0.0155945	BCS1L	2	218658764	218663443
ENSG00000115649	1371.75	-0.240224	0.0702952	-3.41736	0.000632323	0.0087197	CNPPD1	2	219171897	219178106
ENSG00000127824	867.379	-0.677591	0.167285	-4.05053	5.11019e-05	0.00131392	TUBA4A	2	219249710	219277902
ENSG00000135924	877.1	0.305553	0.0634453	4.81601	1.46458e-06	7.88079e-05	DNAJB2	2	219279342	219286898
ENSG00000123989	1069.82	0.383328	0.0710557	5.39476	6.86159e-08	6.28317e-06	CHPF	2	219538948	219543809
ENSG00000116106	879.178	-0.395563	0.130942	-3.0209	0.00252023	0.0243149	EPHA4	2	221418027	221574202
ENSG00000123983	1705.66	0.369302	0.0729624	5.06154	4.15891e-07	2.89433e-05	ACSL3	2	222860942	222944639
ENSG00000081052	535.663	0.398061	0.133604	2.9794	0.0028881	0.0269187	COL4A4	2	227002714	227164453
ENSG00000169031	348.715	0.49852	0.154112	3.23479	0.00121734	0.0141198	COL4A3	2	227164624	227314792
ENSG00000236432	79.6183	0.398928	0.131935	3.02367	0.00249728	0.0241269	MFF-DT	2	227221052	227325711
ENSG00000168958	2824.12	0.340421	0.1224	2.78121	0.00541567	0.0417006	MFF	2	227325151	227357836
ENSG00000173744	2003.32	0.165573	0.0400682	4.13228	3.59186e-05	0.0010189	AGFG1	2	227472152	227561217
ENSG00000135917	43.789	1.95567	0.60892	3.21171	0.00131949	0.0149882	SLC19A3	2	227683763	227718028
ENSG00000153823	7.24103	2.86564	0.615602	4.65503	3.23936e-06	0.000150292	PID1	2	228850526	229271287
ENSG00000163053	492.815	0.890179	0.148197	6.00673	1.89306e-09	3.06382e-07	SLC16A14	2	230034982	230068993
ENSG00000135916	4324.54	0.700479	0.174216	4.02075	5.80129e-05	0.00145751	ITM2C	2	230864639	230879248
ENSG00000204128	106.673	0.579418	0.157537	3.67799	0.000235081	0.00419847	C2orf72	2	231037523	231049719
ENSG00000156966	10.4282	1.04448	0.362012	2.8852	0.00391169	0.0331043	B3GNT7	2	231395710	231401164
ENSG00000115053	33973.6	-0.262189	0.0809985	-3.23696	0.00120809	0.0140516	NCL	2	231453531	231483641
ENSG00000171596	68.6843	1.14913	0.156666	7.33492	2.21847e-13	9.04786e-11	NMUR1	2	231523187	231530445
ENSG00000156973	360.993	0.228981	0.0719869	3.18088	0.0014683	0.0162306	PDE6D	2	231732433	231786272
ENSG00000115468	672.952	0.34694	0.0828418	4.18798	2.81449e-05	0.000849123	EFHD1	2	232606057	232682780
ENSG00000085978	635.09	0.205359	0.0533642	3.84825	0.000118966	0.00253187	ATG16L1	2	233210051	233295674
ENSG00000085982	1423.14	-0.213069	0.0586139	-3.63512	0.000277847	0.00473543	USP40	2	233475520	233566782
ENSG00000188042	974.193	0.399703	0.112303	3.55916	0.000372046	0.00584233	ARL4C	2	234493041	234497081
ENSG00000132330	609.905	-0.266097	0.0695594	-3.82547	0.000130523	0.00272951	SCLY	2	238060924	238099413
ENSG00000132326	283.837	-0.249016	0.0849587	-2.93102	0.00337848	0.0298249	PER2	2	238244044	238290102
ENSG00000142327	1407.95	0.27012	0.0650577	4.15201	3.29564e-05	0.000952995	RNPEPL1	2	240565804	240581372
ENSG00000115687	1107.37	-0.162091	0.0371032	-4.36867	1.25007e-05	0.000453107	PASK	2	241106099	241150264
ENSG00000168393	1901.66	-0.228888	0.0504765	-4.53454	5.77284e-06	0.00024009	DTYMK	2	241675747	241686944
ENSG00000180902	557.99	-0.350262	0.0619723	-5.65192	1.58668e-08	1.90384e-06	D2HGDH	2	241734602	241768816
ENSG00000144455	180.009	-0.211748	0.0742241	-2.85282	0.00433332	0.0357311	SUMF1	3	3700814	4467273
ENSG00000071282	48.6359	1.95433	0.707514	2.76225	0.00574051	0.0435819	LMCD1	3	8501807	8574668
ENSG00000134077	1308.59	-0.15591	0.0548232	-2.84386	0.00445702	0.0364202	THUMPD3	3	9362971	9386791
ENSG00000241553	968.245	-0.193275	0.0667696	-2.89466	0.00379568	0.0324248	ARPC4	3	9792495	9807101
ENSG00000144554	2340.94	-0.185289	0.0548984	-3.37513	0.000737808	0.00984908	FANCD2	3	10026370	10101932
ENSG00000134086	1860.73	-0.102273	0.0318419	-3.21188	0.00131869	0.0149872	VHL	3	10141778	10153667
ENSG00000157020	2867.83	0.262659	0.0722953	3.63314	0.000279988	0.00475638	SEC13	3	10293131	10321112
ENSG00000132155	3283.76	0.0909357	0.0311169	2.92239	0.00347352	0.0304963	RAF1	3	12583601	12664125
ENSG00000287059	18.1038	-3.4933	0.36947	-9.4549	3.23339e-21	3.06849e-18		3	14038647	14047181
ENSG00000163528	481.035	-0.313386	0.092857	-3.37493	0.000738353	0.00985006	CHCHD4	3	14112077	14124870
ENSG00000170876	1138.53	-0.197707	0.0718078	-2.75328	0.00590022	0.044359	TMEM43	3	14125015	14143680
ENSG00000225733	2019.55	-0.155139	0.0487822	-3.18024	0.00147153	0.0162554	FGD5-AS1	3	14920347	14948424
ENSG00000131368	1662.68	-0.129501	0.0400163	-3.23621	0.00121128	0.0140808	MRPS25	3	15042460	15065317
ENSG00000131370	197.388	0.843106	0.261035	3.22986	0.00123852	0.0143257	SH3BP5	3	15254353	15341368
ENSG00000131373	564.965	0.122294	0.0448419	2.72721	0.00638715	0.0468391	HACL1	3	15560699	15601852
ENSG00000206560	1198.68	-0.120701	0.0432847	-2.78854	0.00529458	0.0409864	ANKRD28	3	15667236	15859771
ENSG00000263740	29394.5	-0.426283	0.146444	-2.91089	0.00360404	0.0312739	RN7SL4P	3	15738515	15738809
ENSG00000182568	1006.24	-0.589691	0.172783	-3.41291	0.000642742	0.00884003	SATB1	3	18345377	18445588
ENSG00000228956	47.7582	-1.00013	0.330001	-3.0307	0.00243987	0.0237101	SATB1-AS1	3	18445024	18923280
ENSG00000183960	38.9661	-0.807281	0.245658	-3.28619	0.00101552	0.0124865	KCNH8	3	19148510	19535642
ENSG00000114166	424.603	0.284152	0.0819463	3.46754	0.000525251	0.00760917	KAT2B	3	20040446	20154404
ENSG00000132967	2397.6	-0.293002	0.0899469	-3.25749	0.00112401	0.0133639	HMGB1P5	3	22381819	22382929
ENSG00000170142	2439.28	0.147921	0.0526079	2.81176	0.00492709	0.0390983	UBE2E1	3	23805955	23891640
ENSG00000077097	6692.37	-0.122463	0.0351373	-3.48527	0.000491635	0.00729521	TOP2B	3	25597984	25664907
ENSG00000151093	205.75	-0.322415	0.119201	-2.7048	0.00683453	0.0491192	OXSM	3	25782917	25794534
ENSG00000182973	863.957	-0.246001	0.0640542	-3.84051	0.000122779	0.00259714	CNOT10	3	32685145	32773875
ENSG00000173705	414.01	-0.834983	0.208947	-3.99614	6.43834e-05	0.00157955	SUSD5	3	33150043	33218810
ENSG00000144681	177.17	2.61172	0.787493	3.3165	0.000911524	0.0115618	STAC	3	36380503	36548007
ENSG00000178567	779.004	-0.378279	0.10166	-3.72102	0.000198421	0.00368082	EPM2AIP1	3	36985043	36993131
ENSG00000076242	1719.75	-0.355711	0.114199	-3.11482	0.00184057	0.0193687	MLH1	3	36993350	37050846
ENSG00000093167	795.618	-0.169237	0.049806	-3.39792	0.000678994	0.0092352	LRRFIP2	3	37052626	37183689
ENSG00000144668	365.026	0.429513	0.0861224	4.98723	6.12496e-07	4.00868e-05	ITGA9	3	37452115	37823507
ENSG00000172939	1950.76	-0.144881	0.0403642	-3.58934	0.000331522	0.00535307	OXSR1	3	38165089	38255484
ENSG00000144655	111.556	0.320436	0.108174	2.96223	0.00305417	0.0279581	CSRNP1	3	39141855	39154562
ENSG00000223797	40.676	-0.480017	0.155625	-3.08445	0.00203931	0.0208505	ENTPD3-AS1	3	40313802	40453329
ENSG00000093183	1084.51	-0.15462	0.0442311	-3.49572	0.000472779	0.00708592	SEC22C	3	42547969	42601080
ENSG00000160746	637.525	0.477445	0.121008	3.94555	7.96157e-05	0.00184281	ANO10	3	43354859	43691594
ENSG00000186448	670.583	-0.33082	0.0578906	-5.71457	1.09983e-08	1.40872e-06	ZNF197	3	44584888	44648471
ENSG00000163807	1236.31	-0.276329	0.0851175	-3.24644	0.00116859	0.0137221	KIAA1143	3	44737661	44761619
ENSG00000163808	1036	-0.325269	0.0721519	-4.50811	6.54081e-06	0.000267763	KIF15	3	44761721	44873376
ENSG00000011376	1911.97	-0.370922	0.0522554	-7.09825	1.26346e-12	4.12165e-10	LARS2	3	45388561	45554726
ENSG00000241186	142.348	1.39274	0.237587	5.86203	4.57248e-09	6.49417e-07	TDGF1	3	46574534	46582457
ENSG00000283877	13.5005	1.39396	0.36691	3.7992	0.000145164	0.00293391		3	46581150	46617226
ENSG00000178038	239.214	0.563301	0.13955	4.03656	5.42417e-05	0.00138105	ALS2CL	3	46668995	46693704
ENSG00000160808	7.57205	1.19165	0.36123	3.29886	0.000970793	0.0120913	MYL3	3	46835111	46882172
ENSG00000160801	148.578	0.614742	0.127499	4.82153	1.42464e-06	7.76598e-05	PTH1R	3	46877721	46903799
ENSG00000114648	1116	0.174846	0.0552787	3.16299	0.00156157	0.0169628	KLHL18	3	47282917	47346816
ENSG00000164045	2141.68	-0.150817	0.0501502	-3.00731	0.00263575	0.025162	CDC25A	3	48157146	48188417
ENSG00000164051	585.392	-0.352136	0.0711413	-4.94982	7.4284e-07	4.64342e-05	CCDC51	3	48432164	48440456
ENSG00000232112	2026.91	-0.1861	0.0665501	-2.79639	0.00516769	0.0402278	TMA7	3	48440257	48444208
ENSG00000164053	554.129	-0.233713	0.0527558	-4.43009	9.41944e-06	0.000358867	ATRIP	3	48446710	48467645
ENSG00000273211	11.3033	-1.13958	0.368323	-3.09396	0.00197503	0.0203427		3	48985485	48985963
ENSG00000178252	3999.48	-0.141191	0.0455387	-3.10045	0.00193224	0.0200205	WDR6	3	49007062	49015953
ENSG00000178035	7886.11	-0.215309	0.0561951	-3.83146	0.000127386	0.00267831	IMPDH2	3	49024325	49029447
ENSG00000172037	2386.88	-0.224489	0.070301	-3.19326	0.00140677	0.0157568	LAMB2	3	49121114	49133118
ENSG00000183763	503.695	-0.199287	0.0721621	-2.76166	0.00575082	0.0436285	TRAIP	3	49828601	49856574
ENSG00000164076	669.652	-0.510516	0.138115	-3.6963	0.000218764	0.00397507	CAMKV	3	49857988	49869935
ENSG00000214706	2127	-0.20378	0.0478485	-4.25887	2.05466e-05	0.000666332	IFRD2	3	50287732	50292918
ENSG00000114383	710.455	0.124892	0.0438158	2.85038	0.00436676	0.0358934	TUSC2	3	50320027	50328251
ENSG00000041880	302.219	-0.450935	0.129347	-3.48625	0.000489835	0.00727884	PARP3	3	51942345	51948867
ENSG00000114841	64.8825	1.38513	0.250218	5.53571	3.09977e-08	3.21975e-06	DNAH1	3	52316319	52400492
ENSG00000010319	47.1198	1.20076	0.17821	6.7379	1.60691e-11	3.99393e-09	SEMA3G	3	52433035	52445103
ENSG00000163938	3833.04	-0.152552	0.0553122	-2.75801	0.00581538	0.0439119	GNL3	3	52681156	52694497
ENSG00000163933	770.345	-0.200855	0.058699	-3.42178	0.000622134	0.00860764	RFT1	3	53088483	53130453
ENSG00000163946	2214.04	-0.412702	0.141695	-2.9126	0.00358432	0.0311416	TASOR	3	56620132	56683265
ENSG00000168374	3288.02	0.309065	0.105323	2.93446	0.00334132	0.0296725	ARF4	3	57571363	57598220
ENSG00000163689	179.159	-0.504131	0.108765	-4.63506	3.56841e-06	0.000161608	CFAP20DC	3	58717365	59050084
ENSG00000163638	294.839	0.918295	0.254766	3.60447	0.000312793	0.00514618	ADAMTS9	3	64515654	64688000
ENSG00000241316	25.0105	-0.593124	0.214852	-2.76062	0.00576909	0.0437085	SUCLG2-AS1	3	67654669	67947713
ENSG00000163377	34.8107	-3.47083	0.649003	-5.34795	8.89585e-08	7.77103e-06	TAFA4	3	68731766	68953297
ENSG00000144747	919.141	0.308485	0.0690118	4.47004	7.82056e-06	0.000312194	TMF1	3	69019827	69052339
ENSG00000163602	961.969	0.225942	0.0740594	3.05082	0.0022822	0.022646	RYBP	3	72371825	72446623
ENSG00000121440	25.0966	1.36108	0.31381	4.33726	1.44268e-05	0.00050965	PDZRN3	3	73382431	73624941
ENSG00000244026	263.881	-0.230866	0.0756696	-3.05097	0.00228102	0.0226454	FAM86DP	3	75421552	75435110
ENSG00000169855	3538.2	0.355061	0.103242	3.43912	0.000583614	0.00820517	ROBO1	3	78597239	79767998
ENSG00000080224	63.4645	-1.2566	0.309692	-4.05759	4.95813e-05	0.00128123	EPHA6	3	96814581	97752460
ENSG00000080200	774.166	-0.206453	0.0562131	-3.67269	0.00024001	0.00425376	CRYBG3	3	97822011	97944984
ENSG00000057019	1290.86	-0.161138	0.0390682	-4.12454	3.71471e-05	0.00104242	DCBLD2	3	98795941	98901695
ENSG00000036054	1029.68	0.370702	0.0913604	4.05758	4.95848e-05	0.00128123	TBC1D23	3	100260992	100325251
ENSG00000244119	134.149	0.748224	0.157978	4.73627	2.17692e-06	0.000109018	PDCL3P4	3	101712472	101713191
ENSG00000163530	21.7728	1.06344	0.281965	3.77152	0.000162258	0.0031502	DPPA2	3	109293788	109316517
ENSG00000144834	7.40066	2.33573	0.857955	2.72244	0.00648013	0.0472884	TAGLN3	3	111998739	112013887
ENSG00000121579	5339.92	-0.149537	0.0356206	-4.19804	2.69241e-05	0.000819418	NAA50	3	113716458	113746300
ENSG00000178075	123.392	0.685514	0.186639	3.67294	0.00023978	0.0042533	GRAMD1C	3	113828182	113947174
ENSG00000151576	1216.21	-0.143434	0.0477414	-3.0044	0.00266108	0.0253374	QTRT2	3	114005833	114088422
ENSG00000172020	25.9562	-2.17808	0.737055	-2.95511	0.00312554	0.0284211	GAP43	3	115623510	115721490
ENSG00000121578	576.9	0.249781	0.0765586	3.26261	0.00110392	0.013223	B4GALT4	3	119211732	119240946
ENSG00000113845	1779.26	-0.184421	0.040259	-4.58086	4.63072e-06	0.000198115	TIMMDC1	3	119498547	119525090
ENSG00000144843	32.384	-2.49353	0.397553	-6.27222	3.55947e-10	6.69501e-08	ADPRH	3	119579268	119589945
ENSG00000163428	1582.1	-0.195437	0.0715027	-2.73328	0.00627074	0.0461313	LRRC58	3	120324509	120349354
ENSG00000180353	199.306	-2.25536	0.462092	-4.88076	1.05676e-06	6.12863e-05	HCLS1	3	121631399	121660927
ENSG00000173230	1992.03	0.147006	0.0445493	3.29986	0.000967317	0.0120571	GOLGB1	3	121663199	121749767
ENSG00000160124	435.599	-0.245701	0.0847638	-2.89866	0.00374759	0.032166	MIX23	3	122359591	122383231
ENSG00000173175	42.4382	0.560565	0.168101	3.33468	0.000853964	0.0110465	ADCY5	3	123282296	123449090
ENSG00000206527	1613.71	-0.193024	0.0379801	-5.08223	3.7303e-07	2.64004e-05	HACD2	3	123490820	123585053
ENSG00000065534	772.996	-0.195976	0.0693637	-2.82535	0.00472297	0.0379691	MYLK	3	123610049	123884332
ENSG00000160145	74.2442	0.537468	0.129671	4.14485	3.4003e-05	0.000977844	KALRN	3	124033369	124726325
ENSG00000082781	1222.56	0.287425	0.0660703	4.35029	1.35958e-05	0.000486883	ITGB5	3	124761948	124901418
ENSG00000171084	108.223	-0.539824	0.15169	-3.55873	0.000372657	0.00584547	FAM86JP	3	125916620	125930024
ENSG00000114544	498.893	0.225193	0.0761606	2.95682	0.0031083	0.0283261	SLC41A3	3	126006357	126101561
ENSG00000073111	9017.47	-0.296371	0.0784252	-3.77903	0.000157439	0.00310387	MCM2	3	127598410	127622436
ENSG00000058262	7103.98	0.23525	0.0727132	3.23531	0.00121512	0.0141056	SEC61A1	3	128051641	128071683
ENSG00000175792	4136.67	-0.204326	0.0653176	-3.12819	0.00175889	0.0186881	RUVBL1	3	128064778	128153914
ENSG00000179348	816.338	-0.478758	0.0912405	-5.24721	1.54419e-07	1.23052e-05	GATA2	3	128479427	128493201
ENSG00000231305	64.3908	-0.756519	0.230899	-3.27641	0.00105138	0.0127843		3	128860620	128871540
ENSG00000287110	33.5824	-0.868653	0.263068	-3.30201	0.000959942	0.012001		3	128872349	128876218
ENSG00000172780	142.878	0.785015	0.141224	5.55864	2.71879e-08	2.89606e-06	RAB43	3	129087569	129122801
ENSG00000181789	3392.64	0.345568	0.0860349	4.01661	5.90419e-05	0.00147803	COPG1	3	129249606	129277773
ENSG00000183624	1442.69	-0.126048	0.0404932	-3.11282	0.0018531	0.0194509	HMCES	3	129278828	129306186
ENSG00000184897	7411.36	-0.191433	0.0631033	-3.03365	0.00241616	0.0235613	H1-10	3	129314771	129316286
ENSG00000004399	1367.09	0.444256	0.0932005	4.76667	1.873e-06	9.63166e-05	PLXND1	3	129555214	129606676
ENSG00000172765	411.825	0.205548	0.0514046	3.99863	6.37089e-05	0.00156484	TMCC1	3	129647792	129893711
ENSG00000271270	132.57	-0.540003	0.13581	-3.97616	7.00364e-05	0.00168034	TMCC1-DT	3	129893811	129918575
ENSG00000138246	1486.99	-0.182078	0.0488264	-3.7291	0.000192166	0.00360148	DNAJC13	3	132417502	132539032
ENSG00000182923	483.585	-0.206599	0.0709129	-2.91342	0.0035749	0.0310987	CEP63	3	134485699	134587789
ENSG00000174611	54.2945	0.459993	0.167756	2.74204	0.00610589	0.0453878	KY	3	134599923	134651636
ENSG00000073711	515.334	0.292405	0.0795514	3.67567	0.000237222	0.00422947	PPP2R3A	3	135965728	136147894
ENSG00000118007	1544	-0.378994	0.105481	-3.593	0.000326897	0.00530309	STAG1	3	136336236	136752403
ENSG00000240695	59.8623	-0.550925	0.158657	-3.47243	0.000515779	0.00753564		3	136736500	136737229
ENSG00000168917	186.747	-0.307565	0.0959916	-3.20408	0.00135495	0.0152829	SLC35G2	3	136818647	136855888
ENSG00000158186	337.066	0.44904	0.0960539	4.67488	2.94125e-06	0.000138931	MRAS	3	138347648	138405534
ENSG00000051382	585.322	0.263156	0.0557945	4.71652	2.39917e-06	0.000118416	PIK3CB	3	138652698	138834928
ENSG00000175110	908.015	-0.181677	0.0548128	-3.31451	0.000918052	0.0116094	MRPS22	3	139005806	139357223
ENSG00000184432	3976.9	0.302004	0.0761085	3.96808	7.2455e-05	0.0017308	COPB2	3	139353946	139389736
ENSG00000248932	49.7969	0.483011	0.144054	3.35299	0.00079945	0.0104908		3	139389761	139782699
ENSG00000114115	395.709	0.498178	0.0971038	5.13037	2.89175e-07	2.12584e-05	RBP1	3	139517434	139539829
ENSG00000163714	5142.3	-0.223506	0.0637274	-3.50722	0.000452812	0.00686052	U2SURP	3	142964497	143060725
ENSG00000175040	82.2684	0.529912	0.184045	2.87925	0.00398616	0.0335796	CHST2	3	143119771	143124014
ENSG00000163755	773.887	0.229928	0.0681892	3.37191	0.000746501	0.00994604	HPS3	3	149129638	149173732
ENSG00000198843	1277.2	0.156554	0.0526554	2.97318	0.00294736	0.027252	SELENOT	3	150602875	150630445
ENSG00000152601	1552.48	-0.231364	0.0672153	-3.44213	0.000577156	0.0081363	MBNL1	3	152243828	152465780
ENSG00000181467	1029.65	0.302707	0.107509	2.81566	0.0048677	0.0387995	RAP2B	3	153162226	153170627
ENSG00000196549	1210.46	0.547933	0.183863	2.98011	0.00288146	0.0268927	MME	3	155024124	155183704
ENSG00000240489	654.88	-0.276912	0.0857393	-3.22969	0.00123923	0.0143259	SETP14	3	155987304	155988176
ENSG00000163659	603.563	0.249104	0.0898043	2.77385	0.00553973	0.0425059	TIPARP	3	156673235	156706770
ENSG00000168827	1646.71	-0.246751	0.045257	-5.45222	4.97459e-08	4.80831e-06	GFM1	3	158644527	158695581
ENSG00000079257	103.969	-2.30159	0.565412	-4.07065	4.6883e-05	0.00124179	LXN	3	158645822	158672648
ENSG00000113810	7976.33	-0.165787	0.0477586	-3.47136	0.000517836	0.00754599	SMC4	3	160399274	160434954
ENSG00000173890	257.75	0.403046	0.0981587	4.10606	4.02462e-05	0.00111116	GPR160	3	170037995	170085392
ENSG00000163584	1564.5	-0.662114	0.232557	-2.84711	0.00441186	0.0361644	RPL22L1	3	170864875	170870208
ENSG00000279673	32.5905	-0.776012	0.237274	-3.27052	0.00107348	0.0129401		3	171460612	171462256
ENSG00000075651	95.2586	0.65477	0.203823	3.21244	0.00131615	0.0149665	PLD1	3	171600404	171810950
ENSG00000177565	2393.87	-0.172346	0.0386205	-4.46255	8.09896e-06	0.000319038	TBL1XR1	3	177019340	177228000
ENSG00000114450	1843.08	-0.156836	0.0415112	-3.77816	0.000157993	0.00310579	GNB4	3	179396088	179451476
ENSG00000163728	662.63	0.214999	0.0663683	3.23948	0.0011975	0.0139674	TTC14	3	180602163	180617828
ENSG00000242512	38.6955	2.13423	0.296853	7.18953	6.50151e-13	2.18933e-10	LINC01206	3	181952343	182035644
ENSG00000078070	585.995	-0.254843	0.0590147	-4.3183	1.57235e-05	0.000544404	MCCC1	3	183015218	183116075
ENSG00000114859	455.922	-0.248282	0.0886422	-2.80095	0.00509529	0.0399172	CLCN2	3	184346185	184361650
ENSG00000090534	25.2351	1.06118	0.304998	3.47929	0.000502736	0.00739685	THPO	3	184371935	184381968
ENSG00000090539	410.663	0.462555	0.0709622	6.51833	7.10926e-11	1.57901e-08	CHRD	3	184380073	184390736
ENSG00000156931	888.648	0.196337	0.0700314	2.80355	0.00505427	0.0396703	VPS8	3	184812143	185052614
ENSG00000187068	67.6862	-0.450239	0.130345	-3.4542	0.000551931	0.00784426	C3orf70	3	185076838	185153060
ENSG00000163898	120.451	1.70809	0.304431	5.61077	2.01428e-08	2.33634e-06	LIPH	3	185506262	185552588
ENSG00000174013	1128.96	-0.156561	0.0505042	-3.09996	0.00193549	0.0200235	FBXO45	3	196568611	196589059
ENSG00000163975	465.575	0.576031	0.101117	5.69669	1.22158e-08	1.53639e-06	MELTF	3	196988621	197029817
ENSG00000228109	113.391	0.441561	0.117148	3.76927	0.000163726	0.00317094	MELTF-AS1	3	196999460	197004744
ENSG00000161267	285.525	-0.373622	0.133144	-2.80615	0.00501368	0.0394763	BDH1	3	197509783	197573323
ENSG00000250312	192.162	-0.302031	0.110289	-2.73855	0.00617112	0.0456123	ZNF718	4	124501	202303
ENSG00000251595	94.2379	-0.384119	0.135755	-2.82949	0.00466218	0.0375674	ABCA11P	4	425435	474129
ENSG00000090316	1926.56	-0.275604	0.0793826	-3.47185	0.000516885	0.00754599	MAEA	4	1289887	1340147
ENSG00000163950	2638.75	-0.238979	0.0433544	-5.51221	3.54352e-08	3.60886e-06	SLBP	4	1692731	1712344
ENSG00000109685	7466.7	-0.109509	0.0304671	-3.59433	0.000325224	0.00529951	NSD2	4	1871393	1982207
ENSG00000185049	1525.71	-0.138091	0.0364261	-3.791	0.000150042	0.00299012	NELFA	4	1982717	2041903
ENSG00000123933	898.02	0.359891	0.11038	3.26047	0.00111226	0.013262	MXD4	4	2247432	2262109
ENSG00000063978	1628.13	0.154498	0.0528518	2.92322	0.00346429	0.0304408	RNF4	4	2462220	2625320
ENSG00000249673	237.654	-0.34193	0.114053	-2.998	0.00271761	0.025685	NOP14-AS1	4	2934882	2961738
ENSG00000087269	2548.04	-0.121507	0.0368419	-3.29806	0.000973545	0.0120986	NOP14	4	2937933	2963406
ENSG00000184160	64.2109	0.923998	0.288108	3.20713	0.00134066	0.0151709	ADRA2C	4	3766348	3768526
ENSG00000072832	3775.55	-0.23311	0.0712002	-3.27401	0.00106035	0.0128669	CRMP1	4	5748084	5893086
ENSG00000109501	643.221	0.191567	0.0483021	3.96602	7.30829e-05	0.00173389	WFS1	4	6269849	6303265
ENSG00000178988	1268.55	-0.189568	0.0661298	-2.86661	0.00414894	0.0345519	MRFAP1L1	4	6707701	6709865
ENSG00000132405	3190.7	-0.180041	0.0524081	-3.43537	0.000591741	0.00826932	TBC1D14	4	6909242	7033118
ENSG00000251615	16.127	1.14033	0.348004	3.27677	0.00105004	0.0127755		4	8355090	8358338
ENSG00000178163	352.139	0.754132	0.183838	4.10216	4.09308e-05	0.00112293	ZNF518B	4	10439880	10457426
ENSG00000157869	668.582	-0.241818	0.0586251	-4.12481	3.71039e-05	0.00104242	RAB28	4	13361354	13484365
ENSG00000137449	296.38	0.363819	0.0880913	4.13002	3.62728e-05	0.00102477	CPEB2	4	15002481	15070153
ENSG00000048342	325.776	0.307623	0.107093	2.87249	0.0040725	0.0341057	CC2D2A	4	15469865	15601552
ENSG00000169762	412.397	0.271009	0.0855327	3.16849	0.00153233	0.0167202	TAPT1	4	16160505	16227410
ENSG00000109805	3456.16	-0.230624	0.0464539	-4.96458	6.88495e-07	4.35588e-05	NCAPG	4	17810979	17844865
ENSG00000178177	831.925	0.137372	0.0415109	3.30931	0.000935279	0.0117695	LCORL	4	17841199	18021876
ENSG00000181982	85.7277	0.524249	0.131411	3.98937	6.6249e-05	0.00161275	CCDC149	4	24806117	24980204
ENSG00000091490	1148.9	0.299891	0.0806018	3.72064	0.000198717	0.00368129	SEL1L3	4	25747433	25863760
ENSG00000250317	509.942	0.152742	0.0517605	2.95094	0.00316811	0.0286833	SMIM20	4	25861830	25929874
ENSG00000168214	2266.32	0.283185	0.0822339	3.44365	0.000573913	0.00809605	RBPJ	4	26163455	26435131
ENSG00000157796	552.077	-0.161809	0.0594072	-2.72372	0.00645508	0.0471881	WDR19	4	39182504	39285810
ENSG00000035928	2621.29	-0.158128	0.0549721	-2.87652	0.00402092	0.0338094	RFC1	4	39287456	39366375
ENSG00000163683	480.922	0.341379	0.0968515	3.52477	0.00042385	0.00649716	SMIM14	4	39546336	39638902
ENSG00000121892	4665.25	-0.122244	0.0413597	-2.95562	0.00312039	0.0283868	PDS5A	4	39822863	39977956
ENSG00000163694	91.1357	1.12568	0.26885	4.18702	2.82636e-05	0.000849882	RBM47	4	40423267	40630875
ENSG00000188848	1762.52	-0.21394	0.0653464	-3.27393	0.00106064	0.0128669	BEND4	4	42110853	42152878
ENSG00000183783	21.5843	-1.38181	0.415701	-3.32404	0.000887231	0.0113503	KCTD8	4	44173903	44448809
ENSG00000109184	1167.09	-0.24347	0.064506	-3.77438	0.000160405	0.0031323	DCUN1D4	4	51843000	51916837
ENSG00000109189	1588.19	-0.192198	0.0472216	-4.07013	4.69872e-05	0.00124179	USP46	4	52590960	52659301
ENSG00000128045	20.8293	0.668656	0.206286	3.24141	0.00118941	0.0139196	RASL11B	4	52862317	52866835
ENSG00000282278	484.031	-0.317062	0.0854322	-3.71126	0.000206226	0.00379013		4	53377839	54295272
ENSG00000109220	275.249	-0.312676	0.103068	-3.0337	0.00241576	0.0235613	CHIC2	4	54009789	54064605
ENSG00000134853	830.254	-1.17918	0.257162	-4.58535	4.53224e-06	0.000195101	PDGFRA	4	54229280	54298245
ENSG00000090989	753.131	0.110564	0.037475	2.95035	0.00317419	0.0287135	EXOC1	4	55853648	55905086
ENSG00000109265	563.2	0.238359	0.0881613	2.70367	0.00685774	0.0492182	CRACD	4	56049098	56330609
ENSG00000128050	12552.6	-0.111474	0.0365077	-3.05342	0.00226247	0.0224933	PAICS	4	56435741	56464578
ENSG00000171476	15.08	-1.53575	0.401702	-3.8231	0.000131783	0.00274722	HOPX	4	56647988	56681899
ENSG00000018189	573.706	0.311409	0.0988532	3.15022	0.00163146	0.017554	RUFY3	4	70704204	70808619
ENSG00000169116	360.13	-0.745893	0.214257	-3.4813	0.00049899	0.0073729	PARM1	4	74933095	75050115
ENSG00000272414	129.458	0.311391	0.0934188	3.33328	0.000858283	0.0110867	FAM47E-STBD1	4	76251721	76311129
ENSG00000118804	146.548	0.31424	0.0964328	3.25864	0.00111948	0.0133252	STBD1	4	76306733	76311130
ENSG00000169288	605.285	-0.499272	0.12618	-3.95681	7.59576e-05	0.001782	MRPL1	4	77862830	77952785
ENSG00000249565	875.565	-0.23574	0.080272	-2.93676	0.00331657	0.0295785	SERBP1P5	4	78180866	78182046
ENSG00000163297	170.763	0.670174	0.164272	4.07966	4.51012e-05	0.00120888	ANTXR2	4	79901146	80125454
ENSG00000152785	13.1927	-2.75023	0.860834	-3.19484	0.00139907	0.0156789	BMP3	4	81030708	81057627
ENSG00000138670	13.5505	-1.82569	0.500208	-3.64986	0.000262385	0.00455368	RASGEF1B	4	81426393	82044244
ENSG00000138674	3820.64	0.202357	0.0648542	3.12019	0.00180733	0.0190924	SEC31A	4	82818509	82901166
ENSG00000173083	620.595	0.448552	0.0968201	4.63284	3.60679e-06	0.000162947	HPSE	4	83292461	83335153
ENSG00000138678	434.564	0.710081	0.12472	5.69341	1.24526e-08	1.5568e-06	GPAT3	4	83535914	83605875
ENSG00000109339	56.1995	1.46126	0.327961	4.4556	8.36603e-06	0.000326478	MAPK10	4	85990007	86594625
ENSG00000170502	450.954	0.207939	0.0704927	2.94979	0.00317992	0.0287156	NUDT9	4	87422573	87459455
ENSG00000183199	1857.91	-0.241322	0.070051	-3.44494	0.000571185	0.00806302	HSP90AB3P	4	87891843	87894015
ENSG00000118777	63.9814	1.78912	0.651511	2.74611	0.00603068	0.0450156	ABCG2	4	88090150	88231628
ENSG00000287542	147.229	0.394628	0.0886965	4.44919	8.61944e-06	0.000333253		4	88523810	88708450
ENSG00000138641	153.805	0.367548	0.0888884	4.13493	3.55055e-05	0.00101166	HERC3	4	88592434	88708541
ENSG00000138640	705.384	-0.223086	0.0787154	-2.83409	0.0045957	0.0372473	FAM13A	4	88725955	89111398
ENSG00000145335	746.252	0.468974	0.118341	3.96291	7.40424e-05	0.00174476	SNCA	4	89700345	89838315
ENSG00000187653	678.989	0.752272	0.204742	3.67424	0.000238556	0.00424601	TMSB4XP8	4	90838903	90839037
ENSG00000182168	9.18635	2.51863	0.747385	3.36992	0.00075189	0.00998597	UNC5C	4	95162504	95549206
ENSG00000164032	11583.4	-0.376155	0.0992253	-3.79092	0.000150093	0.00299012	H2AZ1	4	99948086	99950355
ENSG00000145358	180.582	-3.43651	0.785602	-4.37437	1.21786e-05	0.000445296	DDIT4L	4	100185870	100190782
ENSG00000138814	1541.34	-0.205408	0.047944	-4.28434	1.83285e-05	0.000610308	PPP3CA	4	101023409	101348278
ENSG00000138780	856.45	-0.194687	0.0652382	-2.98425	0.00284272	0.0265906	GSTCD	4	105708778	105847725
ENSG00000005059	811.109	0.25388	0.076282	3.32818	0.000874163	0.0112382	MCUB	4	109560209	109688719
ENSG00000138798	58.7986	0.92445	0.232511	3.97594	7.01015e-05	0.00168034	EGF	4	109912883	110013766
ENSG00000174749	256.654	-0.383743	0.0973377	-3.94239	8.06735e-05	0.001857	FAM241A	4	112145454	112195256
ENSG00000145365	339.516	0.206768	0.0717364	2.88233	0.00394747	0.0333395	TIFA	4	112274537	112285904
ENSG00000249509	41.8961	-0.759545	0.245342	-3.09587	0.00196239	0.0202325	NEUROG2-AS1	4	112515385	112546881
ENSG00000174720	1810.62	0.153316	0.0522981	2.93158	0.00337247	0.0297971	LARP7	4	112637107	112657592
ENSG00000249532	64.045	1.70192	0.235758	7.2189	5.2408e-13	1.84045e-10	MIR302CHG	4	112646476	112650051
ENSG00000250046	17.6801	1.43025	0.283763	5.04031	4.64786e-07	3.18158e-05		4	112693047	112706810
ENSG00000248633	6.84298	1.22837	0.403472	3.0445	0.00233067	0.0229419	WRBP1	4	112693459	112693792
ENSG00000145349	1727.06	0.396082	0.122906	3.22265	0.00127012	0.0146022	CAMK2D	4	113418054	113761927
ENSG00000164099	4182.79	0.688262	0.230905	2.98071	0.00287576	0.0268516	PRSS12	4	118280038	118353003
ENSG00000150961	864.966	0.730229	0.127383	5.73255	9.89319e-09	1.28292e-06	SEC24D	4	118722823	118838683
ENSG00000245958	325.77	0.236901	0.0708262	3.34482	0.000823359	0.0107237	SEPTIN7P14	4	119454791	119552025
ENSG00000164111	3835.97	0.233713	0.0468812	4.98523	6.1889e-07	4.02529e-05	ANXA5	4	121667946	121696995
ENSG00000138685	855.834	0.314789	0.108463	2.90226	0.00370482	0.0318971	FGF2	4	122826708	122898236
ENSG00000249464	13.7094	1.67533	0.511919	3.27265	0.00106543	0.0128884	LINC01091	4	123539026	123962698
ENSG00000138709	1096.95	0.22333	0.0713719	3.1291	0.00175341	0.0186394	LARP1B	4	128061286	128222931
ENSG00000151466	548.411	-0.193334	0.0621735	-3.10958	0.00187353	0.0195774	SCLT1	4	128864921	129093600
ENSG00000254535	644.708	-0.252254	0.0727107	-3.46928	0.000521858	0.00758561	PABPC4L	4	134196333	134201789
ENSG00000164161	302.794	-0.900683	0.219443	-4.1044	4.05362e-05	0.00111651	HHIP	4	144646156	144745271
ENSG00000164167	560.23	-0.264257	0.0776647	-3.40254	0.000667623	0.00910923	LSM6	4	146175703	146200000
ENSG00000170390	360.783	0.300313	0.0749113	4.00891	6.09991e-05	0.00151252	DCLK2	4	150078445	150257438
ENSG00000059691	787.327	-0.289698	0.0765503	-3.78442	0.000154066	0.0030518	GATB	4	151670504	151761007
ENSG00000164116	54.6131	-1.90585	0.522583	-3.64698	0.000265338	0.00459728	GUCY1A1	4	155666726	155737059
ENSG00000260244	9.90592	-2.0351	0.654143	-3.11109	0.00186397	0.0195264		4	155734448	155737062
ENSG00000256043	24.9169	0.683461	0.243224	2.81	0.00495408	0.0392529	CTSO	4	155921580	155953912
ENSG00000145431	1552.4	0.388402	0.137715	2.82033	0.00479743	0.0384321	PDGFC	4	156760454	156971799
ENSG00000120251	228.601	-2.06937	0.370424	-5.58648	2.31717e-08	2.54621e-06	GRIA2	4	157204182	157366075
ENSG00000164125	3177.29	-0.355347	0.108105	-3.28706	0.0010124	0.0124628	GASK1B	4	158124474	158173318
ENSG00000171503	560.442	-0.275305	0.0715227	-3.84919	0.000118507	0.00252468	ETFDH	4	158671968	158710742
ENSG00000109756	877.77	0.333337	0.0670852	4.96885	6.73501e-07	4.287e-05	RAPGEF2	4	159103013	159360174
ENSG00000198498	1162.28	-0.152136	0.0451585	-3.36892	0.000754623	0.0100019	TMA16	4	163494442	163520539
ENSG00000248546	180.201	-0.260355	0.095019	-2.74002	0.00614346	0.0455318	ANP32C	4	164197007	164197711
ENSG00000248329	533.646	1.77756	0.233651	7.60776	2.78876e-14	1.38628e-11	APELA	4	164877178	164898965
ENSG00000181381	51.5079	-0.602761	0.160231	-3.76183	0.000168677	0.00324575	DDX60L	4	168356735	168537786
ENSG00000154447	434.224	0.355653	0.073103	4.8651	1.14399e-06	6.5127e-05	SH3RF1	4	169094259	169270956
ENSG00000164104	10689.3	-0.246382	0.0614467	-4.00969	6.07994e-05	0.00151116	HMGB2	4	173331376	173334432
ENSG00000164107	47.4368	0.880348	0.240022	3.66778	0.000244664	0.00429252	HAND2	4	173524969	173530229
ENSG00000237125	6.22678	2.87346	0.57555	4.99255	5.9586e-07	3.94932e-05	HAND2-AS1	4	173527270	173659696
ENSG00000164118	640.7	-0.143989	0.046614	-3.08897	0.00200851	0.0206163	CEP44	4	174283730	174333380
ENSG00000164306	375.192	-0.282144	0.100973	-2.79424	0.00520224	0.0404214	PRIMPOL	4	184649667	184694963
ENSG00000109762	433.867	0.277653	0.0948312	2.92787	0.00341297	0.0300658	SNX25	4	185204237	185370185
ENSG00000153404	982.301	-0.234197	0.0676716	-3.46079	0.000538594	0.00771246	PLEKHG4B	5	92151	189972
ENSG00000073578	2315.01	-0.144691	0.0472153	-3.06449	0.00218044	0.0218355	SDHA	5	218241	257082
ENSG00000286001	2459.14	-0.142796	0.0453324	-3.14998	0.00163281	0.017554		5	218298	314955
ENSG00000071539	1882.61	-0.168507	0.0569674	-2.95795	0.00309693	0.0282595	TRIP13	5	892884	919357
ENSG00000170561	30.6716	-1.50223	0.276096	-5.44097	5.29903e-08	5.07491e-06	IRX2	5	2745845	2751677
ENSG00000186493	286.422	-1.06162	0.21148	-5.01993	5.16892e-07	3.50379e-05	C5orf38	5	2752131	2755397
ENSG00000286753	20.3003	-0.78984	0.210332	-3.75521	0.000173194	0.00331248		5	5390096	5422116
ENSG00000164151	2003.51	-0.136327	0.0418199	-3.25987	0.00111465	0.0132829	ICE1	5	5420664	5490220
ENSG00000250056	89.7363	-0.619237	0.158366	-3.91017	9.22327e-05	0.00205511	LINC01018	5	6582136	6600288
ENSG00000164237	1174.66	-0.147925	0.0478818	-3.08938	0.00200572	0.0205979	CMBL	5	10275875	10307902
ENSG00000164236	378.058	0.563564	0.195495	2.88275	0.00394217	0.0333282	ANKRD33B	5	10564070	10657816
ENSG00000112977	2112.94	0.303316	0.0934046	3.24733	0.00116492	0.0136867	DAP	5	10679230	10761234
ENSG00000173545	692.468	0.163658	0.0485533	3.37069	0.000749803	0.0099773	ZNF622	5	16451519	16465800
ENSG00000145555	13046.6	0.114605	0.0401516	2.8543	0.00431311	0.0356066	MYO10	5	16661907	16936288
ENSG00000213430	2053.67	-0.170583	0.0595555	-2.86427	0.00417971	0.0347388	HSPD1P1	5	21882585	21884310
ENSG00000113389	18.8485	-3.16108	0.782923	-4.03754	5.40146e-05	0.00137694	NPR3	5	32689070	32791724
ENSG00000039560	2324.15	-0.250848	0.0461432	-5.4363	5.43974e-08	5.18589e-06	RAI14	5	34656328	34832612
ENSG00000113456	877.994	-0.114134	0.0368244	-3.09941	0.00193907	0.0200415	RAD1	5	34905260	34918989
ENSG00000113460	1480.84	-0.17778	0.0516997	-3.4387	0.00058451	0.00820672	BRIX1	5	34915677	34925996
ENSG00000113494	143.918	-3.62516	0.312478	-11.6013	4.05845e-31	6.51787e-28	PRLR	5	35048756	35230487
ENSG00000145604	2531.94	-0.201129	0.0447574	-4.49376	6.99775e-06	0.000283687	SKP2	5	36151989	36196849
ENSG00000113569	3196.95	-0.16392	0.0377525	-4.34197	1.41213e-05	0.00050197	NUP155	5	37288137	37371106
ENSG00000113594	918.402	0.215538	0.0686963	3.13755	0.00170369	0.0181849	LIFR	5	38474668	38608354
ENSG00000145623	526.412	0.402044	0.110483	3.63897	0.00027373	0.00468355	OSMR	5	38845858	38945596
ENSG00000153071	201.148	0.573851	0.150566	3.81128	0.000138248	0.00284648	DAB2	5	39371675	39462300
ENSG00000132356	957.417	-0.189897	0.0572786	-3.31532	0.000915377	0.0115896	PRKAA1	5	40759379	40798374
ENSG00000132357	10.8767	1.75631	0.537479	3.26768	0.00108431	0.013048	CARD6	5	40841308	40860175
ENSG00000177738	112.906	-0.29952	0.108524	-2.75994	0.00578122	0.043762		5	43013060	43067452
ENSG00000248092	533.496	-0.233407	0.0824296	-2.83159	0.00463169	0.03736	NNT-AS1	5	43571594	43603230
ENSG00000151883	283.203	0.51324	0.121886	4.21083	2.54433e-05	0.000788138	PARP8	5	50665899	50846519
ENSG00000164172	1110.31	-0.19085	0.0388955	-4.90674	9.26037e-07	5.50821e-05	MOCS2	5	53095679	53110063
ENSG00000247796	55.3477	-0.439076	0.158525	-2.76975	0.00560994	0.042887		5	53109816	53127673
ENSG00000185305	322.894	0.447938	0.14851	3.01621	0.0025596	0.0245924	ARL15	5	53883942	54310582
ENSG00000067113	491.695	0.427844	0.0671192	6.37439	1.8369e-10	3.68758e-08	PLPP1	5	55424854	55534969
ENSG00000123219	595.208	-0.269848	0.0712598	-3.78682	0.000152585	0.00303109	CENPK	5	65517766	65563168
ENSG00000112851	1832.11	-0.161121	0.0524926	-3.0694	0.00214492	0.0215607	ERBIN	5	65926556	66082546
ENSG00000280187	39.3147	-0.642569	0.178177	-3.60636	0.000310528	0.00512101		5	69186359	69189452
ENSG00000145734	523.732	-0.179358	0.0504333	-3.55634	0.000376056	0.00588995	BDP1	5	71455651	71567820
ENSG00000113048	2500.38	-0.236375	0.0492202	-4.8024	1.56778e-06	8.32876e-05	MRPS27	5	72219403	72320646
ENSG00000049883	654.631	-0.32524	0.0565947	-5.74684	9.09283e-09	1.20152e-06	PTCD2	5	72320367	72368395
ENSG00000249149	40.744	-0.652754	0.227173	-2.87338	0.00406111	0.034065		5	73382384	73410509
ENSG00000272525	28.7679	-0.611252	0.199473	-3.06434	0.00218152	0.0218355	BTF3-DT	5	73497550	73498293
ENSG00000164338	658.081	-0.175187	0.0648324	-2.70216	0.00688909	0.0493923	UTP15	5	73565443	73583380
ENSG00000176928	31.7624	-1.25715	0.393997	-3.19077	0.00141896	0.0158565	GCNT4	5	75025346	75052558
ENSG00000145703	1828.63	0.395549	0.0966629	4.09204	4.27589e-05	0.00115938	IQGAP2	5	76403285	76708132
ENSG00000250802	130.641	-0.461654	0.149208	-3.09404	0.00197452	0.0203427	ZBED3-AS1	5	77086688	77166909
ENSG00000132837	55.0108	0.893651	0.248652	3.59398	0.000325667	0.00529951	DMGDH	5	78997564	79236038
ENSG00000164300	697.685	0.321113	0.0839955	3.82298	0.000131848	0.00274722	SERINC5	5	80111651	80256048
ENSG00000228716	5445.5	-0.214615	0.0561795	-3.82017	0.000133359	0.00276766	DHFR	5	80626226	80654983
ENSG00000113319	53.0081	3.27934	0.397234	8.25544	1.5134e-16	9.87397e-14	RASGRF2	5	80960363	81230162
ENSG00000145687	704.396	-0.234601	0.086299	-2.71847	0.00655842	0.047577	SSBP2	5	81413021	81751797
ENSG00000164199	4458.54	-0.178397	0.0522494	-3.41433	0.000639391	0.00881136	ADGRV1	5	90529344	91164437
ENSG00000249353	2670.34	-0.263555	0.0893722	-2.94896	0.00318847	0.0287555	NPM1P27	5	93682838	93683667
ENSG00000175449	50.3169	-0.4669	0.144988	-3.22026	0.00128075	0.014692	RFESD	5	95646754	95684773
ENSG00000173221	98.9103	0.334676	0.118481	2.82473	0.00473209	0.0379949	GLRX	5	95751319	95822726
ENSG00000118985	426.992	0.495267	0.15111	3.27752	0.00104724	0.0127562	ELL2	5	95885098	95961851
ENSG00000164308	32.9767	-1.05099	0.243515	-4.31592	1.58943e-05	0.000548498	ERAP2	5	96875986	96919703
ENSG00000113441	948.297	-0.229181	0.0609834	-3.75808	0.000171219	0.00328256	LNPEP	5	96935394	97037513
ENSG00000173930	14.1166	-1.35974	0.367964	-3.6953	0.000219627	0.00398382	SLCO4C1	5	102233986	102296284
ENSG00000152495	466.446	-0.338926	0.101264	-3.34696	0.00081703	0.0106546	CAMK4	5	111223653	111494886
ENSG00000134986	1091.16	-0.252527	0.0838257	-3.01253	0.00259079	0.0248464	NREP	5	111662621	111997464
ENSG00000145780	619.9	0.290991	0.0836211	3.47988	0.00050164	0.00739179	FEM1C	5	115520908	115544775
ENSG00000134970	1651.84	0.219493	0.0703181	3.12143	0.00179976	0.0190448	TMED7	5	115613210	115632992
ENSG00000260686	28.1458	0.574339	0.176851	3.24759	0.00116385	0.0136867		5	122832356	122834533
ENSG00000155324	62.8025	0.692368	0.170184	4.06835	4.73466e-05	0.00124502	GRAMD2B	5	126360132	126496494
ENSG00000164904	1642.03	-0.379425	0.0964282	-3.93479	8.32687e-05	0.00190409	ALDH7A1	5	126531200	126595362
ENSG00000113368	5988.22	-0.265627	0.0723814	-3.66982	0.000242724	0.0042729	LMNB1	5	126776623	126837020
ENSG00000164244	1650.94	0.288335	0.0476874	6.04635	1.48164e-09	2.47469e-07	PRRC1	5	127517640	127555085
ENSG00000064651	1215.7	0.353139	0.117634	3.002	0.00268208	0.0254761	SLC12A2	5	128083766	128189677
ENSG00000186687	791.497	-0.216941	0.040341	-5.37768	7.54511e-08	6.81934e-06	LYRM7	5	131170944	131205428
ENSG00000158985	769.032	-0.125836	0.0414828	-3.03345	0.00241776	0.0235641	CDC42SE2	5	131245493	131398447
ENSG00000164398	62.7909	-0.758623	0.239869	-3.16266	0.00156336	0.0169733	ACSL6	5	131949973	132012243
ENSG00000072682	583.563	0.393796	0.104246	3.77758	0.000158357	0.00310731	P4HA2	5	132190147	132295315
ENSG00000283782	938.968	-0.237033	0.0823266	-2.87918	0.00398715	0.0335796		5	132410832	132646079
ENSG00000113522	1077.89	-0.233403	0.0758635	-3.07662	0.00209364	0.0211676	RAD50	5	132556019	132646349
ENSG00000131437	556.925	0.166897	0.0541172	3.08399	0.00204243	0.020862	KIF3A	5	132692628	132737638
ENSG00000119048	804.985	-0.197358	0.0578954	-3.40888	0.000652303	0.00893035	UBE2B	5	134371469	134392108
ENSG00000152700	983.569	0.156696	0.0568466	2.75648	0.00584273	0.0440429	SAR1B	5	134601149	134649271
ENSG00000113615	1254.78	0.326712	0.0752538	4.34147	1.41531e-05	0.00050197	SEC24A	5	134648785	134727909
ENSG00000145833	3274.36	-0.119592	0.0360985	-3.31294	0.00092322	0.0116606	DDX46	5	134758771	134855133
ENSG00000250159	64.2865	-0.516765	0.17529	-2.94805	0.00319781	0.0287899		5	137809780	137889394
ENSG00000112983	1843.27	-0.213	0.0648441	-3.28481	0.00102053	0.012515	BRD8	5	138139770	138178953
ENSG00000120705	5301.46	-0.139233	0.0457298	-3.0447	0.00232916	0.0229379	ETF1	5	138506095	138543236
ENSG00000113013	13411.3	-0.2264	0.0763041	-2.96708	0.00300643	0.0276147	HSPA9	5	138553756	138575675
ENSG00000281398	2449.75	-0.238857	0.0836465	-2.85555	0.00429627	0.0355097	SNHG4	5	139274102	139284899
ENSG00000228672	64.2209	0.616832	0.156287	3.9468	7.92037e-05	0.00183735	PROB1	5	139390592	139395104
ENSG00000185129	791.327	-0.206858	0.0720108	-2.8726	0.00407108	0.0341057	PURA	5	140107777	140125619
ENSG00000113119	355.759	-0.26488	0.0815673	-3.24738	0.00116472	0.0136867	TMCO6	5	140639435	140645408
ENSG00000255408	49.3724	-0.518583	0.182775	-2.83727	0.00455007	0.0369787	PCDHA3	5	140801028	141012347
ENSG00000113209	157.759	-2.50204	0.669024	-3.73983	0.000184142	0.00347606	PCDHB5	5	141135206	141138615
ENSG00000204956	18.7441	0.594441	0.21111	2.81578	0.00486587	0.0387995	PCDHGA1	5	141330514	141512975
ENSG00000254221	26.1883	0.693373	0.18203	3.80911	0.000139465	0.00286308	PCDHGB1	5	141350099	141512975
ENSG00000253767	16.4438	0.755151	0.260322	2.90083	0.00372176	0.0320292	PCDHGA8	5	141390157	141512975
ENSG00000253846	173.4	0.299689	0.098483	3.04305	0.00234194	0.0230203	PCDHGA10	5	141412987	141512975
ENSG00000131504	3733.85	-0.183987	0.0369004	-4.98604	6.16301e-07	4.02098e-05	DIAPH1	5	141515016	141619055
ENSG00000171720	1832.75	-0.140685	0.0463034	-3.03832	0.00237902	0.0232861	HDAC3	5	141620876	141636849
ENSG00000164620	351.673	-0.493736	0.115548	-4.27298	1.92875e-05	0.00063817	RELL2	5	141636950	141641064
ENSG00000197948	334.564	0.317599	0.103644	3.06432	0.00218167	0.0218355	FCHSD1	5	141639302	141651418
ENSG00000145817	911.078	0.246586	0.0629201	3.91903	8.89055e-05	0.00199803	YIPF5	5	144158162	144170714
ENSG00000157510	72.5506	0.532999	0.163408	3.26178	0.00110716	0.0132314	AFAP1L1	5	149271859	149343637
ENSG00000164284	1196.96	-0.275394	0.082946	-3.32016	0.000899667	0.0114462	GRPEL2	5	149345430	149354583
ENSG00000183111	58.7221	0.469556	0.146538	3.20432	0.00135382	0.0152798	ARHGEF37	5	149551947	149634968
ENSG00000251583	42.5093	0.7941	0.269242	2.94939	0.00318405	0.028728	MFFP2	5	149932014	149932668
ENSG00000113716	1796.67	0.121156	0.0413646	2.92898	0.00340072	0.0299959	HMGXB3	5	150000046	150053142
ENSG00000164591	241.265	-0.477928	0.0915907	-5.21809	1.80781e-07	1.4031e-05	MYOZ3	5	150660882	150679368
ENSG00000198624	269.246	0.427299	0.112899	3.78479	0.000153836	0.0030518	CCDC69	5	151181052	151224093
ENSG00000164574	561.017	0.27772	0.0617472	4.4977	6.86919e-06	0.000279561	GALNT10	5	154190730	154420984
ENSG00000082516	1624.27	-0.211563	0.0635456	-3.32931	0.000870614	0.0112063	GEMIN5	5	154887411	154938211
ENSG00000135074	96.836	0.401931	0.143614	2.79869	0.00513102	0.0400619	ADAM19	5	157395534	157575775
ENSG00000113272	438.627	-0.221473	0.0759298	-2.91681	0.00353631	0.0309134	THG1L	5	157731420	157741449
ENSG00000113328	5675.03	0.160502	0.042225	3.80113	0.00014404	0.00291684	CCNG1	5	163437569	163446151
ENSG00000184347	211.677	-0.737857	0.197648	-3.73319	0.000189067	0.00354977	SLIT3	5	168661733	169301139
ENSG00000040275	1274.67	-0.267202	0.0816725	-3.27163	0.00106931	0.0129121	SPDL1	5	169583636	169604778
ENSG00000204767	10.4904	1.88419	0.487635	3.86394	0.000111573	0.0024114	INSYN2B	5	169861303	169980495
ENSG00000164438	20.557	2.85692	0.537365	5.31654	1.05762e-07	8.88299e-06	TLX3	5	171309248	171312139
ENSG00000181163	26523.2	-0.226455	0.0666227	-3.39906	0.000676174	0.00920884	NPM1	5	171387116	171411810
ENSG00000072786	556.717	0.139285	0.0486818	2.86112	0.00422144	0.035016	STK10	5	172042079	172188224
ENSG00000113742	221.088	0.485772	0.136489	3.55907	0.000372176	0.00584233	CPEB4	5	173888349	173961980
ENSG00000120149	258.868	0.99071	0.221236	4.47807	7.53208e-06	0.000301833	MSX2	5	174724582	174730896
ENSG00000164466	2830.74	-0.0932848	0.0279602	-3.33634	0.000848889	0.0110013	SFXN1	5	175477062	175529742
ENSG00000122203	2298.15	0.124554	0.038699	3.21853	0.0012885	0.0147324	KIAA1191	5	176346062	176361807
ENSG00000169258	454.501	-0.635929	0.156334	-4.06776	4.74678e-05	0.00124502	GPRIN1	5	176595802	176610156
ENSG00000048140	841.805	0.210765	0.0524243	4.02036	5.81093e-05	0.00145818	TSPAN17	5	176647387	176659054
ENSG00000113761	587.317	-0.169162	0.0471994	-3.58398	0.000338393	0.00542208	ZNF346	5	177022696	177081189
ENSG00000169220	58.9081	0.615077	0.177603	3.46321	0.000533773	0.00767502	RGS14	5	177357924	177372596
ENSG00000113758	5909.52	-0.165941	0.0503124	-3.29821	0.000973038	0.0120986	DBN1	5	177456608	177474401
ENSG00000184840	2157.89	0.291035	0.0890923	3.26667	0.00108821	0.0130798	TMED9	5	177592203	177597242
ENSG00000169045	12312	-0.218088	0.0541124	-4.03028	5.57115e-05	0.0014067	HNRNPH1	5	179614178	179634784
ENSG00000161010	687.261	-0.317396	0.0733141	-4.32926	1.49613e-05	0.000524625	MRNIP	5	179835133	179862173
ENSG00000146090	48.2195	0.626001	0.19421	3.22332	0.00126716	0.0145789	RASGEF1C	5	180100795	180209211
ENSG00000037280	862.914	0.610571	0.103644	5.89105	3.83739e-09	5.6462e-07	FLT4	5	180601506	180649624
ENSG00000131446	1234.06	0.292015	0.0672286	4.34362	1.40157e-05	0.00049935	MGAT1	5	180784780	180815652
ENSG00000165810	76.4444	-0.799012	0.243711	-3.27853	0.00104351	0.0127183	BTNL9	5	181040225	181061521
ENSG00000261730	18.772	-0.720671	0.212144	-3.39708	0.000681078	0.00924548	FOXF2-DT	6	1383790	1385066
ENSG00000170542	762.407	-3.47096	0.769687	-4.50957	6.49605e-06	0.000266453	SERPINB9	6	2887270	2903309
ENSG00000145982	355.361	-0.242553	0.0647558	-3.74566	0.000179919	0.00340866	FARS2	6	5261044	5829192
ENSG00000261189	30.4683	-0.55106	0.185635	-2.96851	0.00299247	0.0275228		6	7540451	7541338
ENSG00000124786	394.749	0.26602	0.0934227	2.84749	0.00440661	0.0361477	SLC35B3	6	8411435	8435561
ENSG00000285278	34.1882	0.621718	0.197028	3.15548	0.00160232	0.0173064	TFAP2A-AS2	6	10404502	10407928
ENSG00000137210	878.281	-0.225688	0.0762809	-2.95865	0.00308994	0.028208	TMEM14B	6	10747759	10852753
ENSG00000272162	206.096	-0.243674	0.0818032	-2.97878	0.00289394	0.0269611		6	10747794	10930423
ENSG00000145979	412.067	0.237868	0.0577085	4.12188	3.75789e-05	0.00105312	TBC1D7	6	13266542	13328583
ENSG00000010017	1178.83	0.19258	0.0498923	3.85992	0.000113426	0.00243662	RANBP9	6	13621498	13711835
ENSG00000008083	855.981	0.343411	0.0922924	3.7209	0.000198516	0.00368082	JARID2	6	15246069	15522042
ENSG00000124788	134.792	0.842944	0.23329	3.61329	0.000302338	0.00502165	ATXN1	6	16299112	16761491
ENSG00000137414	1159.63	0.256655	0.0605377	4.23959	2.23926e-05	0.00071376	FAM8A1	6	17600302	17611715
ENSG00000137364	352.417	0.268185	0.096542	2.77791	0.00547102	0.042025	TPMT	6	18128311	18155077
ENSG00000124795	7680.15	-0.255919	0.0470999	-5.43354	5.52454e-08	5.21906e-06	DEK	6	18223860	18264548
ENSG00000172197	276.813	-0.198095	0.065832	-3.0091	0.0026202	0.0250481	MBOAT1	6	20099684	20212469
ENSG00000112242	1461.99	-0.17823	0.0629423	-2.83163	0.00463108	0.03736	E2F3	6	20401879	20493714
ENSG00000124766	2684.28	0.372081	0.0699454	5.31959	1.03999e-07	8.82641e-06	SOX4	6	21593751	21598619
ENSG00000112312	1578.22	-0.236758	0.0696313	-3.40016	0.000673457	0.00917782	GMNN	6	24774931	24786099
ENSG00000275714	474.431	-1.74019	0.324156	-5.36838	7.9448e-08	7.14963e-06	H3C1	6	26020451	26020958
ENSG00000278705	756.221	-1.54314	0.455272	-3.38948	0.000700253	0.00945048	H4C2	6	26025952	26027283
ENSG00000286522	2745.83	-1.05086	0.166519	-6.31076	2.7766e-10	5.31833e-08	H3C2	6	26031589	26032099
ENSG00000197061	1536.67	-0.930226	0.149531	-6.22095	4.94145e-10	9.0498e-08	H4C3	6	26103933	26104337
ENSG00000168298	5143.59	-0.730632	0.139753	-5.22802	1.71337e-07	1.3448e-05	H1-4	6	26156329	26157115
ENSG00000197409	505.679	-1.665	0.25897	-6.42934	1.28158e-10	2.64919e-08	H3C4	6	26196784	26197286
ENSG00000124575	1438.12	-1.6362	0.503623	-3.24886	0.00115869	0.0136596	H1-3	6	26234212	26234987
ENSG00000273983	1436.07	-0.932537	0.21909	-4.25641	2.07732e-05	0.000670927	H3C8	6	26269405	26271815
ENSG00000186470	281.059	-0.62069	0.178435	-3.47853	0.000504165	0.00740743	BTN3A2	6	26365159	26378320
ENSG00000196787	1418.77	-0.824167	0.191919	-4.29434	1.75213e-05	0.000591057	H2AC11	6	27133042	27135291
ENSG00000276180	629.946	-1.07723	0.250757	-4.2959	1.73985e-05	0.000590657	H4C9	6	27138588	27139881
ENSG00000274997	1259.52	-1.4728	0.378623	-3.88987	0.000100297	0.00221587	H2AC12	6	27147106	27147562
ENSG00000197238	509.287	-0.998876	0.270469	-3.69312	0.000221515	0.00399723	H4C11	6	27824092	27824480
ENSG00000273542	510.581	-1.22278	0.191583	-6.38254	1.74175e-10	3.53051e-08	H4C12	6	27831174	27831560
ENSG00000204623	44.3587	-0.476284	0.164802	-2.89004	0.00385196	0.0328218	ZNRD1ASP	6	30001011	30061640
ENSG00000204592	117.528	0.357176	0.124439	2.87028	0.00410105	0.0343099	HLA-E	6	30489509	30494194
ENSG00000137310	155.546	-0.333979	0.0820186	-4.07199	4.6613e-05	0.00123973	TCF19	6	31158547	31167159
ENSG00000204531	2888.82	0.329414	0.0849219	3.87902	0.000104877	0.0022952	POU5F1	6	31164337	31180731
ENSG00000204386	140.13	0.249963	0.0890122	2.80819	0.00498214	0.0393855	NEU1	6	31857659	31862905
ENSG00000204267	82.3639	-0.378953	0.117932	-3.21333	0.00131208	0.0149446	TAP2	6	32821833	32838770
ENSG00000204228	36.9968	-0.449338	0.166341	-2.7013	0.00690688	0.0494557	HSD17B8	6	33204655	33206831
ENSG00000096433	3197.34	-0.238959	0.0421936	-5.66339	1.48412e-08	1.81202e-06	ITPR3	6	33620365	33696574
ENSG00000137288	952.999	0.20644	0.05309	3.8885	0.000100865	0.00222373	UQCC2	6	33694293	33711727
ENSG00000137309	13757.7	-0.135656	0.0376213	-3.60584	0.000311144	0.00512712	HMGA1	6	34236873	34246231
ENSG00000124507	143.228	-0.583853	0.213454	-2.73527	0.00623296	0.0459829	PACSIN1	6	34466061	34535229
ENSG00000196821	3190.14	0.217567	0.05788	3.75894	0.000170637	0.00327556	ILRUN	6	34587288	34696859
ENSG00000064999	1117.99	0.192358	0.0549325	3.50171	0.000462276	0.00697355	ANKS1A	6	34889255	35091406
ENSG00000146197	430.647	0.492534	0.14972	3.2897	0.00100295	0.0123906	SCUBE3	6	35213956	35253079
ENSG00000198937	384.473	0.327418	0.0936427	3.49646	0.000471473	0.00707928	CCDC167	6	37482938	37499893
ENSG00000124596	631.243	-0.241546	0.0675747	-3.5745	0.000350892	0.00559657	OARD1	6	41033627	41097787
ENSG00000044090	1367.93	0.242179	0.0795749	3.0434	0.00233918	0.023007	CUL7	6	43037617	43053943
ENSG00000146216	35.0791	0.643897	0.194172	3.31612	0.000912778	0.0115707	TTBK1	6	43243481	43288258
ENSG00000171462	207.314	-0.372539	0.111173	-3.35098	0.000805273	0.0105474	DLK2	6	43450352	43456632
ENSG00000124571	3179.37	-0.135669	0.038987	-3.47986	0.000501684	0.00739179	XPO5	6	43522334	43576038
ENSG00000112759	2472.11	-0.251796	0.0854687	-2.94606	0.0032185	0.0289155	SLC29A1	6	44219553	44234142
ENSG00000096384	48392.7	-0.256871	0.0592433	-4.33586	1.45189e-05	0.000512036	HSP90AB1	6	44246166	44253888
ENSG00000153291	101.512	1.5105	0.506392	2.98288	0.00285553	0.0266746	SLC25A27	6	46652915	46678190
ENSG00000112118	7678.62	-0.184455	0.0584462	-3.15598	0.0015996	0.0172948	MCM3	6	52264014	52284881
ENSG00000202198	18450.7	-0.532609	0.170088	-3.13138	0.00173989	0.0185051	7SK	6	52995620	52995950
ENSG00000283293	18450.7	-0.532609	0.170088	-3.13138	0.00173989	0.0185051	RN7SK	6	52995621	52995948
ENSG00000001084	1269.92	-0.30666	0.0764708	-4.01016	6.0678e-05	0.00150993	GCLC	6	53497341	53616970
ENSG00000151914	5933.67	0.264258	0.0792251	3.33553	0.000851375	0.0110198	DST	6	56457987	56954830
ENSG00000112208	1175.79	-0.170622	0.0607069	-2.81059	0.0049451	0.0392114	BAG2	6	57172326	57189833
ENSG00000215190	107.766	-0.45838	0.158721	-2.88796	0.00387747	0.0329214	LINC00680	6	57946074	57961501
ENSG00000146166	39.5162	1.45457	0.408572	3.56013	0.000370668	0.00584233	LGSN	6	63275951	63319983
ENSG00000118482	2123.5	-0.141481	0.041876	-3.37858	0.000728616	0.00975756	PHF3	6	63635802	63779336
ENSG00000082293	148.108	-1.07097	0.234248	-4.57197	4.83169e-06	0.000204617	COL19A1	6	69866556	70212468
ENSG00000232389	328.444	0.404237	0.0788113	5.12917	2.9102e-07	2.1319e-05		6	70608234	70609334
ENSG00000135314	175.095	-0.537916	0.16293	-3.30151	0.000961655	0.0120152	KHDC1	6	73241314	73310365
ENSG00000119899	492.657	0.614589	0.0854499	7.19239	6.3667e-13	2.17908e-10	SLC17A5	6	73593379	73653992
ENSG00000118407	175.859	0.732695	0.214082	3.4225	0.000620488	0.00859625	FILIP1	6	75291859	75493800
ENSG00000196586	982.285	0.302565	0.0800722	3.77865	0.00015768	0.0031055	MYO6	6	75749192	75919537
ENSG00000118402	375.743	0.393254	0.0874678	4.49599	6.92486e-06	0.000281279	ELOVL4	6	79914814	79947553
ENSG00000083123	489.26	-0.178907	0.0471537	-3.79413	0.000148165	0.00296585	BCKDHB	6	80106647	80346270
ENSG00000112773	111.564	0.700973	0.19734	3.55211	0.000382158	0.0059587	TENT5A	6	81491439	81752774
ENSG00000013375	1533.84	0.338471	0.0909028	3.72344	0.000196526	0.00365693	PGM3	6	83161150	83193936
ENSG00000135315	216.426	-0.312595	0.0996381	-3.1373	0.0017051	0.0181906	CEP162	6	84124241	84227643
ENSG00000135316	7081.81	-0.203035	0.046461	-4.37001	1.24239e-05	0.000452679	SYNCRIP	6	85607779	85644063
ENSG00000203875	869.47	-0.205616	0.0728082	-2.82407	0.00474173	0.0380399	SNHG5	6	85650491	85678932
ENSG00000118432	440.819	1.06426	0.172419	6.17252	6.72112e-10	1.19935e-07	CNR1	6	88139864	88166347
ENSG00000234426	6.82521	2.3803	0.62179	3.82814	0.000129118	0.00270654		6	88177804	88442928
ENSG00000286871	32.4131	1.14106	0.237111	4.81234	1.49171e-06	8.00616e-05		6	88378280	88385447
ENSG00000146278	504.781	0.356222	0.0855836	4.16227	3.15103e-05	0.000925277	PNRC1	6	89080751	89085160
ENSG00000112159	3719.39	-0.192548	0.0646986	-2.97608	0.00291956	0.0271029	MDN1	6	89642498	89819794
ENSG00000118412	1304.01	-0.253071	0.0345635	-7.32192	2.44447e-13	9.62936e-11	CASP8AP2	6	89829894	89874436
ENSG00000146263	1450.94	-0.20901	0.0755828	-2.76531	0.00568686	0.0432533	MMS22L	6	97142161	97283217
ENSG00000112249	1665.87	-0.236164	0.0558836	-4.226	2.37884e-05	0.000749442	ASCC3	6	100508194	100881372
ENSG00000085382	342.757	0.284121	0.0931769	3.04926	0.00229402	0.0226855	HACE1	6	104728094	104859919
ENSG00000130348	680.519	-0.290646	0.0760652	-3.82101	0.000132908	0.00276157	QRSL1	6	106629578	106668417
ENSG00000081087	728.736	0.240539	0.0732526	3.28369	0.00102456	0.0125533	OSTM1	6	108041409	108165854
ENSG00000112335	2760.75	0.237891	0.0611663	3.88925	0.000100556	0.00221924	SNX3	6	108211222	108261246
ENSG00000286511	44.5408	1.34672	0.262633	5.12777	2.93202e-07	2.13292e-05		6	108798929	108837113
ENSG00000080546	403.063	0.453378	0.161864	2.80097	0.0050949	0.0399172	SESN1	6	108986437	109094819
ENSG00000112367	555.681	0.35546	0.0634607	5.60126	2.12799e-08	2.44111e-06	FIG4	6	109690609	109878098
ENSG00000112769	260.981	0.983822	0.213228	4.61394	3.95114e-06	0.000173667	LAMA4	6	112107931	112254939
ENSG00000217241	282.811	-0.358947	0.0740734	-4.84582	1.26087e-06	7.01984e-05	CBX3P9	6	116453014	116453565
ENSG00000183807	20.2991	1.68816	0.438523	3.84966	0.000118283	0.00252249	FAM162B	6	116752197	116765719
ENSG00000111885	919.426	-0.441545	0.157339	-2.80634	0.00501078	0.0394763	MAN1A1	6	119177205	119349761
ENSG00000152661	79.3762	4.67436	0.634872	7.36267	1.80263e-13	7.6807e-11	GJA1	6	121435595	121449727
ENSG00000066651	660.93	-0.226433	0.0631595	-3.5851	0.000336952	0.00540728	TRMT11	6	125986479	126203817
ENSG00000112319	494.162	-1.27858	0.335809	-3.80745	0.00014041	0.00287118	EYA4	6	133240514	133532128
ENSG00000146411	17.7265	1.10842	0.311618	3.55697	0.000375154	0.00588024	SLC2A12	6	133987581	134052624
ENSG00000118515	72.5375	0.738875	0.120293	6.14228	8.13463e-10	1.39209e-07	SGK1	6	134169248	134318112
ENSG00000029363	6069.35	-0.182309	0.0635586	-2.86837	0.00412598	0.0344707	BCLAF1	6	136256627	136289851
ENSG00000135525	525.709	0.315002	0.0779843	4.0393	5.36106e-05	0.00136999	MAP7	6	136342281	136550819
ENSG00000016402	47.6804	0.822798	0.140201	5.8687	4.39216e-09	6.36802e-07	IL20RA	6	136999971	137045180
ENSG00000118503	74.9345	0.502143	0.144231	3.48152	0.000498569	0.0073719	TNFAIP3	6	137867214	137883312
ENSG00000024862	217.514	0.206087	0.0705696	2.92033	0.00349656	0.0306213	CCDC28A	6	138773769	138793319
ENSG00000112414	198.146	0.946188	0.138345	6.83934	7.95616e-12	2.1296e-09	ADGRG6	6	142301854	142446266
ENSG00000112419	275.555	0.669602	0.24715	2.70929	0.00674269	0.0486266	PHACTR2	6	143536845	143831185
ENSG00000112425	110.367	-0.458225	0.115655	-3.962	7.43261e-05	0.00174947	EPM2A	6	145382535	145736023
ENSG00000118508	44.4436	-0.712013	0.213636	-3.33282	0.000859691	0.0110867	RAB32	6	146543833	146554953
ENSG00000120278	1537.06	-0.275302	0.0846144	-3.2536	0.00113952	0.0134945	PLEKHG1	6	150599883	150843665
ENSG00000181472	539.637	-0.251982	0.0746479	-3.37561	0.000736535	0.00983838	ZBTB2	6	151364115	151391559
ENSG00000146476	2274.05	0.183725	0.0609518	3.01427	0.00257599	0.0247271	ARMT1	6	151452258	151470101
ENSG00000091831	21.2684	-2.04379	0.283011	-7.2216	5.13783e-13	1.84045e-10	ESR1	6	151656691	152129619
ENSG00000130340	777.332	0.223661	0.0789613	2.83254	0.00461791	0.0373343	SNX9	6	157700387	157945077
ENSG00000078269	608.07	-0.199992	0.0705028	-2.83665	0.00455894	0.0370212	SYNJ2	6	157981863	158099176
ENSG00000146457	1892.94	-0.138343	0.0371438	-3.72454	0.000195673	0.00365408	WTAP	6	159725585	159756319
ENSG00000085511	1024.86	0.282104	0.0877882	3.21346	0.00131146	0.0149446	MAP3K4	6	160991727	161117385
ENSG00000235272	322.828	0.197816	0.0714396	2.76899	0.00562299	0.0429082	RAMACL	6	166585604	166587594
ENSG00000213066	494.13	-0.230126	0.0806323	-2.85402	0.00431699	0.0356246	CEP43	6	166999317	167094789
ENSG00000272980	153.863	-0.314462	0.0967528	-3.25016	0.00115339	0.0136125		6	166999405	167139141
ENSG00000272549	24.3761	1.79363	0.365855	4.90256	9.45953e-07	5.61068e-05	LINC02538	6	167666840	167679270
ENSG00000164488	12.616	3.22912	0.58197	5.5486	2.87965e-08	3.03643e-06	DACT2	6	168292830	168319777
ENSG00000184465	608.817	-0.420325	0.0939086	-4.4759	7.60911e-06	0.000304335	WDR27	6	169457212	169702067
ENSG00000130024	1861.6	-0.156874	0.0553216	-2.83568	0.00457283	0.0370908	PHF10	6	169703902	169725566
ENSG00000197461	86.9839	0.526428	0.191645	2.74689	0.0060163	0.0449725	PDGFA	7	497258	520296
ENSG00000188191	576.689	-0.59769	0.180824	-3.30536	0.000948531	0.011894	PRKAR1B	7	549197	727650
ENSG00000164818	2289.9	-0.20498	0.0599029	-3.42188	0.000621906	0.00860764	DNAAF5	7	726699	786475
ENSG00000164877	80.3196	0.584958	0.183689	3.1845	0.00145002	0.0160602	MICALL2	7	1428465	1459470
ENSG00000230444	11.5013	-1.16105	0.387112	-2.99927	0.00270623	0.0256355	TFAMP1	7	1614590	1615325
ENSG00000286192	910.507	-0.162105	0.0353979	-4.5795	4.66091e-06	0.000198999		7	1815804	2242215
ENSG00000122687	521.667	-0.182479	0.0585255	-3.11794	0.00182121	0.019213	MRM2	7	2234195	2242205
ENSG00000146555	108.636	-1.44172	0.509652	-2.82883	0.00467186	0.0376163	SDK1	7	3301252	4269000
ENSG00000273084	34.2506	-0.615925	0.203192	-3.03125	0.00243541	0.0236936		7	5428731	5429672
ENSG00000122512	847.145	-0.193695	0.0511862	-3.78413	0.000154247	0.00305249	PMS2	7	5970925	6009106
ENSG00000106305	1640.75	-0.306719	0.101261	-3.02899	0.00245374	0.0237833	AIMP2	7	6009255	6023834
ENSG00000122584	12.7126	-2.28011	0.355804	-6.40833	1.47126e-10	3.01147e-08	NXPH1	7	8433609	8752961
ENSG00000106537	865.111	-0.168668	0.0437681	-3.85367	0.000116359	0.00249163	TSPAN13	7	16753755	16784536
ENSG00000106546	124.231	0.871522	0.263224	3.31096	0.000929772	0.0117263	AHR	7	16916359	17346152
ENSG00000105877	16.3951	0.897336	0.23126	3.8802	0.00010437	0.0022865	DNAH11	7	21543039	21901839
ENSG00000228649	468.104	-0.24335	0.0609874	-3.99016	6.60276e-05	0.00161043	SNHG26	7	22854126	22872945
ENSG00000169193	85.8657	0.450431	0.121298	3.71343	0.000204472	0.0037612	CCDC126	7	23597382	23644708
ENSG00000105926	1114.19	-0.13062	0.0435885	-2.99666	0.00272958	0.0257792	MPP6	7	24573268	24694193
ENSG00000105928	166.521	0.422012	0.119788	3.52299	0.000426713	0.00653592	GSDME	7	24698355	24757940
ENSG00000122566	36287.4	-0.276496	0.0970585	-2.84875	0.00438907	0.0360484	HNRNPA2B1	7	26171151	26201529
ENSG00000122565	5852.3	-0.164168	0.0562033	-2.92097	0.00348941	0.0305715	CBX3	7	26201162	26213607
ENSG00000106004	133.682	-0.44326	0.0898538	-4.93312	8.09255e-07	4.92584e-05	HOXA5	7	27141052	27143681
ENSG00000122592	987.963	-0.282116	0.0752787	-3.74762	0.000178517	0.00338518	HOXA7	7	27153716	27157936
ENSG00000243766	503.996	-0.492688	0.176721	-2.78794	0.00530445	0.0410476	HOTTIP	7	27198575	27207259
ENSG00000106038	75.4906	0.988244	0.155408	6.35904	2.03019e-10	3.99871e-08	EVX1	7	27242700	27250493
ENSG00000285162	128.481	-0.851051	0.288698	-2.9479	0.00319942	0.028792		7	29122340	29514667
ENSG00000106069	152.46	-0.90149	0.262205	-3.43811	0.000585788	0.00821362	CHN2	7	29146569	29514328
ENSG00000136193	5720.22	-0.105959	0.0277309	-3.82096	0.000132933	0.00276157	SCRN1	7	29920104	29990289
ENSG00000122507	145.325	0.382579	0.0802345	4.76825	1.85829e-06	9.5796e-05	BBS9	7	33109557	33877180
ENSG00000271122	252.361	-0.450779	0.0780397	-5.77628	7.63725e-09	1.02871e-06	HERPUD2-AS1	7	35695214	35699413
ENSG00000106628	4369.38	-0.174134	0.0615268	-2.83022	0.00465156	0.0374962	POLD2	7	44114680	44124358
ENSG00000058404	17.9397	1.37632	0.3965	3.47117	0.0005182	0.00754599	CAMK2B	7	44217150	44334577
ENSG00000136271	2273.9	-0.112253	0.0400902	-2.80001	0.00511016	0.0399888	DDX56	7	44565804	44575051
ENSG00000136280	617.063	0.265902	0.0506353	5.25131	1.5102e-07	1.21737e-05	CCM2	7	44999475	45076469
ENSG00000272556	284.446	-0.531261	0.103803	-5.11799	3.08806e-07	2.23863e-05	GTF2IP13	7	45769105	45815263
ENSG00000106070	3242.78	-0.19288	0.0687321	-2.80626	0.00501208	0.0394763	GRB10	7	50590063	50793462
ENSG00000154978	1228.47	-0.177152	0.0499987	-3.54313	0.000395413	0.00614243	VOPP1	7	55436056	55572988
ENSG00000146733	1899.03	-0.317548	0.0966743	-3.28472	0.00102084	0.012515	PSPH	7	56011051	56051604
ENSG00000129103	1643.36	-0.418544	0.119631	-3.49864	0.000467645	0.00703928	SUMF2	7	56064002	56080670
ENSG00000234444	348.953	0.514425	0.11683	4.4032	1.06666e-05	0.000397758	ZNF736	7	64307459	64356634
ENSG00000236529	19.5153	-0.768	0.236728	-3.24422	0.00117771	0.0137982		7	65840055	65842396
ENSG00000126522	275.532	-0.387928	0.0939051	-4.13107	3.61084e-05	0.00102151	ASL	7	66075800	66094697
ENSG00000179406	396.472	-0.278728	0.0803984	-3.46684	0.000526618	0.00761935	LINC00174	7	66376044	66493566
ENSG00000106609	1542.64	0.115616	0.0359125	3.2194	0.00128461	0.0147201	TMEM248	7	66921225	66958551
ENSG00000155428	20.9784	0.62021	0.209086	2.96629	0.00301418	0.027642	TRIM74	7	72959485	72969466
ENSG00000009954	6298.22	-0.166354	0.0442565	-3.75885	0.000170697	0.00327556	BAZ1B	7	73440406	73522293
ENSG00000106683	1339.11	0.168838	0.057005	2.96181	0.00305839	0.0279689	LIMK1	7	74082933	74122525
ENSG00000049541	1280.71	-0.156713	0.0572099	-2.73926	0.0061578	0.0455811	RFC2	7	74231499	74254458
ENSG00000106665	740.99	0.349311	0.0829007	4.2136	2.51328e-05	0.000782001	CLIP2	7	74289407	74405935
ENSG00000274523	1499.72	-0.172726	0.0405983	-4.2545	2.09513e-05	0.000673993	RCC1L	7	75027122	75074228
ENSG00000186088	39.6723	4.06687	0.629809	6.45731	1.06582e-10	2.3353e-08	GSAP	7	77310751	77416349
ENSG00000127947	1072.55	0.159134	0.0585608	2.71742	0.00657929	0.0477119	PTPN12	7	77537295	77640069
ENSG00000127955	1122.11	0.215077	0.0667207	3.22355	0.00126612	0.0145789	GNAI1	7	79768028	80226181
ENSG00000170381	739.003	0.301525	0.0957289	3.14978	0.00163391	0.017554	SEMA3E	7	83363238	83649139
ENSG00000153993	172.087	0.440719	0.0991181	4.4464	8.73208e-06	0.000335743	SEMA3D	7	84995553	85187056
ENSG00000164659	213.448	2.15105	0.417926	5.14697	2.64734e-07	1.98104e-05	ELAPOR2	7	86876906	87059654
ENSG00000085563	339.827	1.03681	0.19337	5.3618	8.23951e-08	7.30767e-06	ABCB1	7	87503017	87713323
ENSG00000105784	152.148	0.344576	0.12349	2.79032	0.00526563	0.0408228	RUNDC3B	7	87627548	87832296
ENSG00000075303	465.238	-0.181301	0.0523544	-3.46295	0.000534286	0.0076771	SLC25A40	7	87833568	87876360
ENSG00000008277	511.996	-0.187161	0.0567938	-3.29545	0.000982647	0.0121972	ADAM22	7	87934143	88202889
ENSG00000157214	334.237	-0.716759	0.177782	-4.03168	5.53788e-05	0.00140315	STEAP2	7	90167590	90238137
ENSG00000127914	1919.41	-0.163548	0.0553101	-2.95693	0.00310721	0.0283261	AKAP9	7	91940840	92110673
ENSG00000004948	31.379	2.47263	0.533813	4.63201	3.6214e-06	0.000162947	CALCR	7	93424486	93574730
ENSG00000127920	115.363	1.40333	0.370579	3.78684	0.000152573	0.00303109	GNG11	7	93921735	93928610
ENSG00000242265	35426.3	-0.417939	0.0736832	-5.67211	1.41053e-08	1.7323e-06	PEG10	7	94656325	94669695
ENSG00000105880	271.066	-0.37241	0.135624	-2.74589	0.00603462	0.0450288	DLX5	7	97020396	97024950
ENSG00000164713	1011.36	0.23501	0.0631161	3.72346	0.000196512	0.00365693	BRI3	7	98252379	98310441
ENSG00000166448	38.4673	1.15833	0.334197	3.46601	0.000528252	0.00763651	TMEM130	7	98846488	98870771
ENSG00000130429	606.177	0.175517	0.0523962	3.34981	0.000808676	0.0105853	ARPC1B	7	99374249	99394816
ENSG00000106244	3748.37	-0.114509	0.0383346	-2.98709	0.00281645	0.0264515	PDAP1	7	99392048	99408597
ENSG00000166508	13080.1	-0.205067	0.0727179	-2.82003	0.00480187	0.0384407	MCM7	7	100092728	100101940
ENSG00000077454	438.175	0.241141	0.0855559	2.81852	0.00482461	0.0385637	LRCH4	7	100574011	100586129
ENSG00000106397	1723.85	0.115582	0.0330591	3.49622	0.000471903	0.00707928	PLOD3	7	101205977	101218420
ENSG00000214253	1175.78	-0.149422	0.0466843	-3.20069	0.00137099	0.0154372	FIS1	7	101239458	101252316
ENSG00000170667	42.9766	0.60571	0.207999	2.91208	0.00359032	0.0311678	RASA4B	7	102479976	102517777
ENSG00000105808	37.0288	0.793723	0.181216	4.37999	1.18684e-05	0.000436248	RASA4	7	102573807	102616756
ENSG00000189056	317.976	-2.93247	0.258206	-11.3571	6.8376e-30	1.01968e-26	RELN	7	103471381	103989658
ENSG00000146776	170.712	-0.287241	0.103282	-2.78114	0.0054168	0.0417006	ATXN7L1	7	105604772	105876599
ENSG00000005249	550.546	-0.177268	0.0559077	-3.17072	0.00152062	0.0166478	PRKAR2B	7	107044705	107161811
ENSG00000105865	300.539	-0.218724	0.0776945	-2.81518	0.00487492	0.0388319	DUS4L	7	107563484	107578523
ENSG00000091136	2034.62	1.00396	0.240285	4.17822	2.93802e-05	0.000876848	LAMB1	7	107923799	108003213
ENSG00000177683	666.367	-0.303597	0.0884809	-3.43122	0.000600874	0.00837452	THAP5	7	108554543	108569750
ENSG00000173114	262.749	1.11123	0.126727	8.76875	1.80656e-18	1.45066e-15	LRRN3	7	111091006	111125454
ENSG00000146802	522.27	0.313934	0.115033	2.72908	0.00635113	0.0465913	TMEM168	7	112762377	112790423
ENSG00000128573	108.778	0.903744	0.320824	2.81695	0.0048482	0.0387045	FOXP2	7	114086327	114693772
ENSG00000135272	319.191	0.409506	0.0875238	4.67879	2.88568e-06	0.000136907	MDFIC	7	114922359	115019202
ENSG00000106034	23.1969	1.5912	0.406641	3.91303	9.11451e-05	0.00203958	CPED1	7	120988697	121297442
ENSG00000196937	692.854	0.331768	0.0693927	4.78102	1.74404e-06	9.12584e-05	FAM3C	7	121348878	121396364
ENSG00000170775	159.73	0.9843	0.108037	9.11074	8.18249e-20	7.11809e-17	GPR37	7	124743885	124765792
ENSG00000179603	38.6542	-1.07021	0.313687	-3.41171	0.000645561	0.00886129	GRM8	7	126438598	127253093
ENSG00000106348	2260.78	0.130498	0.0479423	2.72199	0.00648897	0.0473199	IMPDH1	7	128392277	128410252
ENSG00000135245	269.462	-0.213382	0.0716577	-2.9778	0.00290327	0.0270206	HILPDA	7	128455849	128458418
ENSG00000128595	6043.87	0.407066	0.117453	3.46579	0.000528681	0.00763651	CALU	7	128739292	128773400
ENSG00000230359	176.423	-0.331428	0.111849	-2.96317	0.00304487	0.0278941	TPI1P2	7	129055223	129057239
ENSG00000213261	302.122	-0.264411	0.0972275	-2.7195	0.00653798	0.0475008	EEF1B2P6	7	131661952	131662624
ENSG00000131558	1094.34	0.168025	0.0540827	3.10681	0.00189118	0.0197026	EXOC4	7	133253073	134066589
ENSG00000273297	19.9564	-1.37447	0.247953	-5.54328	2.96863e-08	3.09896e-06		7	134368737	134432534
ENSG00000122786	3214.53	-0.428465	0.113551	-3.77332	0.000161088	0.00313731	CALD1	7	134744252	134970729
ENSG00000155561	4736.78	-0.10019	0.0365293	-2.74273	0.00609307	0.0453427	NUP205	7	135557917	135648757
ENSG00000182158	1476.28	0.289963	0.0840199	3.45112	0.00055827	0.00791281	CREB3L2	7	137874979	138002086
ENSG00000105948	331.824	-0.379158	0.109404	-3.46568	0.000528901	0.00763651	TTC26	7	139133744	139191986
ENSG00000146963	2288.01	-0.157726	0.0410133	-3.84571	0.000120202	0.00255558	LUC7L2	7	139340359	139423457
ENSG00000269955	1520.71	-0.172588	0.039948	-4.32031	1.55813e-05	0.000542178	FMC1-LUC7L2	7	139341360	139422599
ENSG00000006459	424.791	0.386751	0.0765694	5.05098	4.39543e-07	3.03867e-05	KDM7A	7	140084746	140176983
ENSG00000157800	663.36	0.47259	0.0732197	6.4544	1.08646e-10	2.33847e-08	SLC37A3	7	140293693	140404433
ENSG00000133606	1616.22	0.19993	0.0659972	3.02936	0.0024507	0.0237759	MKRN1	7	140453033	140479536
ENSG00000146966	384.198	0.304276	0.0843265	3.60831	0.000308197	0.00510272	DENND2A	7	140518420	140673993
ENSG00000261115	649.044	-0.372685	0.112275	-3.31938	0.000902162	0.011457	TMEM178B	7	141074064	141480380
ENSG00000228775	47.2133	-0.505287	0.167898	-3.00949	0.00261689	0.0250457	WEE2-AS1	7	141704003	141738346
ENSG00000211752	6.60385	1.27397	0.382847	3.32762	0.000875911	0.0112468	TRBV27	7	142715346	142715861
ENSG00000106462	1852.59	-0.413312	0.0955075	-4.32753	1.50788e-05	0.000526446	EZH2	7	148807257	148884321
ENSG00000155660	4775.08	0.195783	0.0723878	2.70465	0.00683771	0.0491252	PDIA4	7	149003062	149028662
ENSG00000170265	1176.56	-0.185035	0.0373099	-4.95941	7.07091e-07	4.44658e-05	ZNF282	7	149195546	149226238
ENSG00000204934	108.246	-0.438236	0.131491	-3.33281	0.000859728	0.0110867	ATP6V0E2-AS1	7	149867697	149880610
ENSG00000214022	3053.28	-0.157811	0.0388497	-4.06209	4.86361e-05	0.00126928	REPIN1	7	150368189	150374044
ENSG00000196456	206.089	-0.239417	0.0887112	-2.69883	0.0069583	0.0497348	ZNF775	7	150368790	150398630
ENSG00000055118	603.117	0.229159	0.0822693	2.78548	0.00534483	0.0413141	KCNH2	7	150944961	150978321
ENSG00000164867	13.8909	2.79987	0.726693	3.8529	0.000116728	0.00249442	NOS3	7	150991017	151014588
ENSG00000164889	3709.04	-0.334363	0.0537164	-6.2246	4.82775e-10	8.9198e-08	SLC4A2	7	151057210	151076526
ENSG00000033100	662.68	0.472691	0.089677	5.27104	1.35655e-07	1.11504e-05	CHPF2	7	151232489	151238827
ENSG00000082014	769.375	-0.295855	0.0995661	-2.97144	0.00296408	0.0273309	SMARCD3	7	151238764	151277896
ENSG00000013374	1033.07	0.128864	0.0460548	2.79807	0.00514088	0.0400939	NUB1	7	151341772	151378449
ENSG00000196584	856.958	-0.289349	0.0850428	-3.40239	0.000667987	0.00910923	XRCC2	7	152644776	152676141
ENSG00000273117	45.2508	-0.533584	0.166928	-3.19649	0.00139109	0.0156062	INSIG1-DT	7	155295918	155297541
ENSG00000146918	2609.22	-0.17807	0.03782	-4.70836	2.49714e-06	0.000121527	NCAPG2	7	158631169	158704804
ENSG00000183117	265.694	0.774147	0.132523	5.84163	5.16937e-09	7.19507e-07	CSMD1	8	2935353	4994972
ENSG00000147316	563.091	-0.184515	0.050717	-3.63812	0.000274635	0.00468833	MCPH1	8	6406592	6648508
ENSG00000173295	196.919	-0.334151	0.115257	-2.89917	0.00374152	0.0321463	FAM86B3P	8	8228595	8244865
ENSG00000253958	9.11065	1.80832	0.596554	3.03128	0.00243522	0.0236936	CLDN23	8	8701937	8704096
ENSG00000164733	2614.38	0.249179	0.0784425	3.17659	0.00149019	0.0164328	CTSB	8	11842524	11869533
ENSG00000250305	28.4241	-1.80762	0.414833	-4.35747	1.31572e-05	0.000473614	TRMT9B	8	12945642	13031503
ENSG00000164741	170.77	-2.09088	0.569576	-3.67094	0.000241664	0.00426858	DLC1	8	13083361	13604610
ENSG00000104219	1168.13	-0.155073	0.0560577	-2.76631	0.0056695	0.0431684	ZDHHC2	8	17156482	17224799
ENSG00000155975	654.942	0.219765	0.0695348	3.1605	0.00157497	0.0170817	VPS37A	8	17246931	17302427
ENSG00000003989	1498.36	-0.172647	0.0631846	-2.73243	0.00628688	0.0462175	SLC7A2	8	17497088	17570573
ENSG00000078674	3147.73	-0.201791	0.0351046	-5.74827	9.01599e-09	1.19895e-06	PCM1	8	17922840	18027975
ENSG00000104611	57.3367	4.80034	0.899094	5.33909	9.34157e-08	8.07157e-06	SH2D4A	8	19313693	19396218
ENSG00000175445	74.125	2.20061	0.706748	3.11372	0.00184746	0.0194021	LPL	8	19901717	19967259
ENSG00000158941	4028.06	-0.143189	0.036852	-3.88552	0.00010211	0.00224407	CCAR2	8	22604632	22621514
ENSG00000179388	66.5274	1.66688	0.29027	5.7425	9.32863e-09	1.22493e-06	EGR3	8	22687659	22693480
ENSG00000173530	530.512	0.463333	0.154323	3.00237	0.0026789	0.0254691	TNFRSF10D	8	23135588	23164027
ENSG00000134013	230.822	0.513084	0.175313	2.92667	0.0034261	0.0301546	LOXL2	8	23296897	23425328
ENSG00000197217	1221.54	0.175525	0.0597914	2.93561	0.00332889	0.0296062	ENTPD4	8	23385783	23457695
ENSG00000277586	68.0611	1.53454	0.494152	3.1054	0.0019002	0.019767	NEFL	8	24950955	24956721
ENSG00000184661	1222.95	-0.200696	0.0493337	-4.06813	4.73917e-05	0.00124502	CDCA2	8	25459199	25507911
ENSG00000221818	14.9063	2.28922	0.662389	3.45601	0.000548239	0.00780773	EBF2	8	25841725	26045413
ENSG00000240694	2107.47	-0.214065	0.0766969	-2.79105	0.00525369	0.0407454	PNMA2	8	26504701	26514092
ENSG00000092964	3639.39	-0.232706	0.0736553	-3.1594	0.00158097	0.0171378	DPYSL2	8	26514031	26658178
ENSG00000120915	14.8436	-2.99629	0.431247	-6.94796	3.70609e-12	1.10537e-09	EPHX2	8	27490781	27545564
ENSG00000171320	498.541	-0.310806	0.105695	-2.9406	0.00327572	0.0292642	ESCO2	8	27771949	27812640
ENSG00000012232	2491.59	0.251968	0.0451962	5.57497	2.47575e-08	2.69212e-06	EXTL3	8	28600469	28755599
ENSG00000197892	526.392	0.37374	0.121182	3.08413	0.0020415	0.020862	KIF13B	8	29067278	29263124
ENSG00000157110	946.71	0.341148	0.101468	3.36211	0.000773497	0.0101951	RBPMS	8	30384511	30572256
ENSG00000172733	81.4657	0.455224	0.164767	2.76283	0.00573033	0.0435363	PURG	8	30995802	31033715
ENSG00000247134	192.475	-0.426073	0.102362	-4.1624	3.14914e-05	0.000925277		8	32927913	33045445
ENSG00000198042	1401.46	-0.145363	0.0516452	-2.81464	0.00488319	0.0388742	MAK16	8	33485182	33501262
ENSG00000156675	870.298	0.204743	0.0681017	3.00643	0.00264333	0.0252113	RAB11FIP1	8	37858618	37899497
ENSG00000156735	957.178	-0.142842	0.0495764	-2.88126	0.00396091	0.033423	BAG4	8	38176533	38213301
ENSG00000165046	109.91	-0.332379	0.106917	-3.10875	0.00187883	0.0196229	LETM2	8	38386207	38409527
ENSG00000131203	79.8261	2.67881	0.341527	7.84364	4.37676e-15	2.40468e-12	IDO1	8	39902275	39928790
ENSG00000165061	25.1219	2.14674	0.364486	5.88977	3.86726e-09	5.6462e-07	ZMAT4	8	40530590	40897833
ENSG00000147536	1246.4	-0.205494	0.0711201	-2.88939	0.00385989	0.0328372	GINS4	8	41529218	41545030
ENSG00000253729	15883.3	-0.15684	0.0559994	-2.80075	0.00509839	0.0399266	PRKDC	8	47773111	47960178
ENSG00000104738	9508.17	-0.24225	0.051486	-4.70516	2.53663e-06	0.000122678	MCM4	8	47960185	47978160
ENSG00000228801	245.763	-0.41833	0.0911912	-4.5874	4.48802e-06	0.000193998		8	51899268	51949874
ENSG00000147509	84.673	1.09171	0.260822	4.18567	2.84326e-05	0.000852896	RGS20	8	53851795	53959303
ENSG00000137574	1154.73	-0.150026	0.04707	-3.18729	0.00143615	0.0159489	TGS1	8	55773446	55826445
ENSG00000137561	44.6409	-0.681826	0.17325	-3.9355	8.30234e-05	0.00190062	TTPA	8	63048553	63086053
ENSG00000104442	1629.59	-0.133078	0.046966	-2.8335	0.00460409	0.0372863	ARMC1	8	65602458	65634217
ENSG00000104218	791.497	-0.169611	0.0463371	-3.66037	0.000251851	0.00440012	CSPP1	8	67062417	67196778
ENSG00000046889	352.18	-1.0324	0.208913	-4.94177	7.74169e-07	4.78198e-05	PREX2	8	67952046	68237032
ENSG00000067167	1828.29	0.210954	0.0545371	3.86808	0.000109695	0.00237328	TRAM1	8	70573218	70608416
ENSG00000154589	10.8298	1.55316	0.522163	2.97447	0.00293494	0.0271732	LY96	8	73991392	74029079
ENSG00000104381	393.709	-0.845029	0.178853	-4.7247	2.30452e-06	0.000114014	GDAP1	8	74320613	74518007
ENSG00000164683	98.2385	-0.392167	0.127318	-3.08022	0.00206846	0.021021	HEY1	8	79762371	79767857
ENSG00000164684	239.637	0.44534	0.145112	3.06895	0.00214813	0.0215826	ZNF704	8	80628451	80874781
ENSG00000133739	610.802	-0.401336	0.0716844	-5.59864	2.16034e-08	2.46352e-06	LRRCC1	8	85107215	85146080
ENSG00000104267	432.718	0.3849	0.10907	3.52892	0.000417252	0.00641995	CA2	8	85463968	85481493
ENSG00000123124	906.799	0.27417	0.057625	4.75783	1.95682e-06	9.98888e-05	WWP1	8	86342547	86478420
ENSG00000085719	2822.53	0.190187	0.0599713	3.17129	0.00151762	0.0166325	CPNE3	8	86514435	86561498
ENSG00000104320	1153.4	-0.207034	0.0581397	-3.56097	0.000369484	0.00583563	NBN	8	89933331	90003228
ENSG00000155099	214.133	0.337723	0.108564	3.11082	0.00186568	0.0195344	PIP4P2	8	90993802	91040872
ENSG00000164951	708.624	0.765033	0.18794	4.07062	4.6888e-05	0.00124179	PDP1	8	93857807	93926068
ENSG00000164949	86.8273	0.385153	0.121048	3.18183	0.00146347	0.016192	GEM	8	94249253	94262350
ENSG00000175305	474.415	-0.385959	0.0977134	-3.94991	7.81815e-05	0.0018197	CCNE2	8	94879770	94896678
ENSG00000147649	4879.29	-0.234871	0.0755624	-3.1083	0.00188164	0.0196327	MTDH	8	97644184	97730260
ENSG00000104361	31.2455	-0.752825	0.166899	-4.51065	6.46282e-06	0.000265612	NIPAL2	8	98189826	98294393
ENSG00000164920	124.386	-0.311107	0.111521	-2.78967	0.00527615	0.0408589	OSR2	8	98944403	98952104
ENSG00000164924	14458	0.196511	0.0712511	2.75801	0.00581551	0.0439119	YWHAZ	8	100916523	100953388
ENSG00000120963	900.043	0.210057	0.072907	2.88116	0.00396216	0.033423	ZNF706	8	101177878	101206193
ENSG00000104490	16.2559	1.12227	0.400152	2.8046	0.00503788	0.0395814	NCALD	8	101686542	102124907
ENSG00000048392	750.141	0.227799	0.0830475	2.74299	0.0060882	0.0453315	RRM2B	8	102204502	102238961
ENSG00000104517	3900.86	-0.169194	0.04363	-3.87793	0.00010535	0.00229832	UBR5	8	102252273	102412759
ENSG00000164930	743.616	0.210821	0.0660744	3.19066	0.00141946	0.0158565	FZD6	8	103298433	103332866
ENSG00000147654	359.927	-0.216622	0.0773756	-2.79962	0.00511628	0.0400066	EBAG9	8	109539711	109565996
ENSG00000164796	101.333	-1.71189	0.548204	-3.12271	0.00179192	0.018988	CSMD3	8	112222928	113436939
ENSG00000104447	1366.25	-0.267685	0.0669011	-4.0012	6.30226e-05	0.0015522	TRPS1	8	115408496	115809673
ENSG00000164754	7667.37	-0.211329	0.0416054	-5.07938	3.78672e-07	2.67092e-05	RAD21	8	116845934	116874776
ENSG00000182197	662.969	0.156933	0.057201	2.74353	0.00607818	0.0452891	EXT1	8	117794490	118111826
ENSG00000155792	180.575	0.628168	0.145429	4.31942	1.56443e-05	0.00054256	DEPTOR	8	119873717	120050918
ENSG00000254343	22.736	0.756572	0.251361	3.0099	0.00261335	0.0250282		8	120052180	120056201
ENSG00000178764	444.638	-0.356391	0.128586	-2.77162	0.00557781	0.042751	ZHX2	8	122781655	122974510
ENSG00000136986	1123.52	0.173612	0.0473454	3.66693	0.000245481	0.00430324	DERL1	8	123013170	123042302
ENSG00000189376	213.48	0.238	0.077252	3.08083	0.00206425	0.0209924	C8orf76	8	123219967	123241377
ENSG00000156802	4529.9	-0.344456	0.0601511	-5.72651	1.02519e-08	1.32124e-06	ATAD2	8	123319850	123416350
ENSG00000180938	34.0978	-0.838773	0.260992	-3.21378	0.00130998	0.0149371	ZNF572	8	124973295	124979389
ENSG00000164961	1284.05	-0.238632	0.0803314	-2.97059	0.00297224	0.0273729	WASHC5	8	125024260	125091819
ENSG00000168672	373.944	0.732995	0.246191	2.97734	0.00290759	0.027023	LRATD2	8	126552443	126558478
ENSG00000212993	1710.41	0.330225	0.0679459	4.86012	1.17318e-06	6.61988e-05	POU5F1B	8	127322183	127420066
ENSG00000153310	1970.62	0.170986	0.0538733	3.17385	0.00150431	0.0165387	CYRIB	8	129839593	130017129
ENSG00000104419	100.394	0.896657	0.224102	4.00111	6.30457e-05	0.0015522	NDRG1	8	133237175	133302022
ENSG00000169427	67.0142	2.10112	0.703677	2.98591	0.00282733	0.0264942	KCNK9	8	139600838	139704109
ENSG00000022567	305.559	0.291628	0.0956881	3.04769	0.00230607	0.0227533	SLC45A4	8	141207166	141308305
ENSG00000184489	115.185	0.554583	0.17947	3.09012	0.00200077	0.0205571	PTP4A3	8	141391995	141432454
ENSG00000104518	38.0667	1.88467	0.499844	3.77052	0.000162908	0.00315803	GSDMD	8	143553207	143563062
ENSG00000181085	19.1162	-0.816448	0.223138	-3.65894	0.000253257	0.00441734	MAPK15	8	143716340	143722458
ENSG00000179950	2478.6	-0.135521	0.0325342	-4.1655	3.10667e-05	0.000916115	PUF60	8	143816344	143829352
ENSG00000261236	4063.01	-0.124917	0.0309785	-4.03239	5.52117e-05	0.00140062	BOP1	8	144262045	144291438
ENSG00000182325	781.546	-0.265447	0.0799548	-3.31997	0.000900275	0.011447	FBXL6	8	144355431	144359376
ENSG00000160949	2394.56	-0.305591	0.0699126	-4.37104	1.23656e-05	0.000451344	TONSL	8	144428775	144444440
ENSG00000160972	665.399	-0.193602	0.0683727	-2.83157	0.00463194	0.03736	PPP1R16A	8	144477969	144502121
ENSG00000160957	2426.79	-0.262829	0.0503538	-5.21965	1.79261e-07	1.3965e-05	RECQL4	8	144511288	144517845
ENSG00000161016	33691.6	-0.082732	0.0288496	-2.8677	0.00413461	0.0345173	RPL8	8	144789765	144792587
ENSG00000196922	486.347	-0.305445	0.0737703	-4.14049	3.46565e-05	0.000992535	ZNF252P	8	144973589	145002895
ENSG00000106688	178.411	-0.354938	0.0960702	-3.69457	0.000220258	0.00398539	SLC1A1	9	4490468	4587469
ENSG00000147854	1192.51	-0.1853	0.0510372	-3.63067	0.000282683	0.00479047	UHRF2	9	6413151	6507054
ENSG00000265735	21480.1	-0.47571	0.164333	-2.89479	0.0037941	0.0324245	RN7SL5P	9	9442060	9442380
ENSG00000107186	1336.95	1.41441	0.446557	3.16736	0.00153828	0.0167446	MPDZ	9	13105706	13279692
ENSG00000147862	626.11	-0.33005	0.103493	-3.18909	0.00142721	0.0158665	NFIB	9	14081843	14398983
ENSG00000164975	1277.71	0.198215	0.0489563	4.04882	5.14775e-05	0.00132033	SNAPC3	9	15422704	15465953
ENSG00000164985	5250.65	-0.145276	0.04671	-3.11016	0.00186985	0.0195584	PSIP1	9	15464066	15510995
ENSG00000178031	482.366	-0.558968	0.113224	-4.93685	7.9395e-07	4.87532e-05	ADAMTSL1	9	17906563	18910950
ENSG00000147874	2177.5	-0.125401	0.0407317	-3.0787	0.00207904	0.0210505	HAUS6	9	19053141	19102904
ENSG00000188921	14.8076	-2.6783	0.524796	-5.10351	3.33412e-07	2.38389e-05	HACD4	9	20999509	21031640
ENSG00000264545	86.831	-0.261994	0.0955819	-2.74104	0.00612448	0.0454261		9	21802636	22029594
ENSG00000147889	2009.43	-0.156516	0.0420291	-3.72398	0.000196104	0.00365693	CDKN2A	9	21967752	21995301
ENSG00000107105	515.636	-0.386412	0.127138	-3.0393	0.00237126	0.0232319	ELAVL2	9	23690104	23826337
ENSG00000120159	786.333	-0.186032	0.0680449	-2.73395	0.00625788	0.0460775	CAAP1	9	26840685	26892803
ENSG00000147894	482.922	0.224731	0.0587756	3.82355	0.000131545	0.00274639	C9orf72	9	27535640	27573866
ENSG00000233278	10.3534	1.43376	0.376026	3.81292	0.000137333	0.00283044	RPS26P2	9	30831878	30832225
ENSG00000137074	918.019	-0.200755	0.0370356	-5.42059	5.94024e-08	5.51201e-06	APTX	9	32886601	33025130
ENSG00000086102	1385.88	-0.149866	0.0518123	-2.89247	0.00382224	0.0325993	NFX1	9	33290512	33371157
ENSG00000237984	85.238	-1.62078	0.382818	-4.23383	2.29749e-05	0.000727875	PTENP1	9	33673504	33677499
ENSG00000281128	60.0942	-0.533131	0.140073	-3.80611	0.00014117	0.00287546	PTENP1-AS	9	33676785	33688011
ENSG00000260947	125.364	-0.447876	0.118591	-3.77665	0.000158951	0.00311603		9	33697459	33700986
ENSG00000164972	6.49729	1.24035	0.41141	3.01488	0.00257083	0.0246889	C9orf24	9	34379019	34397810
ENSG00000164970	1209.37	0.328085	0.0731696	4.4839	7.3292e-06	0.000294835	FAM219A	9	34398184	34458570
ENSG00000147955	2773.4	-0.214485	0.0588777	-3.64289	0.000269593	0.00464402	SIGMAR1	9	34634722	34637844
ENSG00000261215	62.4885	-0.469163	0.141858	-3.30728	0.00094207	0.0118271		9	34661903	34666029
ENSG00000187186	59.1755	-0.401586	0.129021	-3.11256	0.00185473	0.0194509		9	34664163	34666112
ENSG00000165282	834.819	-0.143562	0.0513269	-2.79701	0.00515775	0.0401756	PIGO	9	35088688	35096601
ENSG00000165283	3392.99	-0.113639	0.0353018	-3.21907	0.00128606	0.0147233	STOML2	9	35099776	35103195
ENSG00000005238	153.405	0.509296	0.091417	5.57113	2.5309e-08	2.73783e-06	FAM214B	9	35104112	35116341
ENSG00000137076	6737.19	-0.0815832	0.0290218	-2.8111	0.00493726	0.0391642	TLN1	9	35696948	35732195
ENSG00000107175	551.031	0.137918	0.0502858	2.74268	0.00609406	0.0453427	CREB3	9	35732598	35736999
ENSG00000227388	62.9199	-0.675034	0.190079	-3.55134	0.000383274	0.00597164		9	35772163	35790432
ENSG00000159899	197.789	-0.441785	0.103582	-4.26506	1.99844e-05	0.000653407	NPR2	9	35791591	35809732
ENSG00000137133	296.058	-0.419562	0.109206	-3.84194	0.000122064	0.00258727	HINT2	9	35812960	35815354
ENSG00000285645	251.623	-0.429258	0.122317	-3.50939	0.000449132	0.00681962		9	35812960	35828732
ENSG00000137103	422.568	0.46757	0.108244	4.31961	1.56307e-05	0.00054256	TMEM8B	9	35814451	35865518
ENSG00000180071	316.923	-0.318484	0.105541	-3.01764	0.00254749	0.0245112	ANKRD18A	9	38571358	38620596
ENSG00000204860	214.378	-0.698332	0.0889525	-7.85061	4.14011e-15	2.34987e-12	FAM201A	9	38620474	38624990
ENSG00000223839	40.9775	-0.475657	0.175724	-2.70684	0.00679261	0.0488516	FAM95B1	9	40321299	40329221
ENSG00000154529	194.766	-0.386086	0.0849729	-4.54364	5.52907e-06	0.000230872	CNTNAP3B	9	41890314	42129510
ENSG00000231527	79.0088	-0.493737	0.141342	-3.4932	0.000477274	0.00714304	FAM27C	9	61854148	62096920
ENSG00000204802	73.3737	-0.359435	0.131811	-2.7269	0.00639322	0.0468507		9	62374128	62376836
ENSG00000238113	24.7503	-0.722761	0.187123	-3.86249	0.000112236	0.00242073	LINC01410	9	62801461	62813486
ENSG00000276386	102.398	-0.420837	0.133377	-3.15524	0.00160367	0.017312	CNTNAP3P2	9	67059560	67293468
ENSG00000274026	69.1925	-0.671452	0.159618	-4.20661	2.59232e-05	0.000795918	FAM27E3	9	67717411	67719178
ENSG00000107242	98.3322	0.383492	0.140982	2.72014	0.00652542	0.0474668	PIP5K1B	9	68705240	69009176
ENSG00000204711	33.257	2.07808	0.441073	4.71142	2.46e-06	0.000120281	C9orf135	9	69820817	69906227
ENSG00000119138	771.799	-0.178717	0.0625503	-2.85717	0.00427443	0.0353852	KLF9	9	70384604	70414657
ENSG00000135046	2208.27	0.943841	0.223455	4.22385	2.40163e-05	0.000752871	ANXA1	9	73151865	73170393
ENSG00000099139	121.373	-1.24638	0.457431	-2.72473	0.00643535	0.0471098	PCSK5	9	75890644	76362975
ENSG00000196781	74.4939	2.34849	0.420751	5.58166	2.3823e-08	2.60407e-06	TLE1	9	81583683	81689547
ENSG00000228430	15.5226	1.11286	0.279236	3.98537	6.73761e-05	0.00163132		9	81977614	82780194
ENSG00000178966	697.002	-0.264312	0.0635285	-4.16053	3.17512e-05	0.000929914	RMI1	9	83980798	84004074
ENSG00000106723	1669.05	-0.109126	0.0353947	-3.08311	0.00204847	0.0209032	SPIN1	9	88388430	88478694
ENSG00000188938	943.336	-0.154975	0.0554091	-2.79693	0.00515906	0.0401756	FAM120AOS	9	93431441	93453581
ENSG00000231806	32.6948	0.791003	0.20189	3.918	8.92884e-05	0.00200448	PCAT7	9	94555054	94603990
ENSG00000158169	806.261	-0.25874	0.0915902	-2.82497	0.0047285	0.0379845	FANCC	9	95099054	95426796
ENSG00000185920	881.048	-0.435737	0.0872996	-4.99128	5.99799e-07	3.96285e-05	PTCH1	9	95442980	95517057
ENSG00000175611	94.3645	-0.502367	0.109873	-4.57223	4.82558e-06	0.000204617	LINC00476	9	95759231	95876049
ENSG00000182150	1093.03	-0.148066	0.047571	-3.11253	0.00185491	0.0194509	ERCC6L2	9	95871264	96121154
ENSG00000130948	8.14316	2.92008	0.610087	4.78633	1.69857e-06	8.93266e-05	HSD17B3	9	96235306	96302176
ENSG00000285269	118.621	0.397032	0.145746	2.72414	0.00644692	0.0471614		9	96235331	96352058
ENSG00000165244	618.781	-0.25383	0.0536322	-4.73278	2.2146e-06	0.000110087	ZNF367	9	96385941	96418370
ENSG00000130956	714.224	0.140057	0.0440067	3.18264	0.00145941	0.0161556	HABP4	9	96450169	96491336
ENSG00000269907	85.8313	-0.590946	0.202423	-2.91936	0.0035075	0.0307042	PTMAP11	9	96910076	96910405
ENSG00000159712	24.7887	-0.656095	0.242335	-2.70739	0.00678139	0.0488045	ANKRD18CP	9	97156570	97221235
ENSG00000254876	41.67	-0.647614	0.227164	-2.85086	0.00436009	0.0358527	STRA6LP	9	97238449	97297314
ENSG00000136842	64.5259	0.660595	0.238654	2.76801	0.00564002	0.042991	TMOD1	9	97501180	97601743
ENSG00000136932	177.378	-0.402168	0.101835	-3.94923	7.84041e-05	0.00182232	TRMO	9	97904489	97922516
ENSG00000136938	8884.65	-0.197453	0.069105	-2.85729	0.00427277	0.0353852	ANP32B	9	97983341	98015943
ENSG00000106785	1086.13	-0.147372	0.0500937	-2.94193	0.00326172	0.0292016	TRIM14	9	98069275	98119222
ENSG00000119514	235.993	0.343325	0.117233	2.92856	0.00340538	0.0300243	GALNT12	9	98807670	98850081
ENSG00000106803	1278.4	0.202406	0.0564533	3.58537	0.000336599	0.00540728	SEC61B	9	99222064	99230615
ENSG00000023318	1020.87	0.144499	0.0531	2.72127	0.00650313	0.04739	ERP44	9	99979185	100099000
ENSG00000119509	439.637	-0.248479	0.0635197	-3.91183	9.15985e-05	0.00204753	INVS	9	100099243	100302175
ENSG00000155827	1129.88	-0.250781	0.0664406	-3.77451	0.000160321	0.0031323	RNF20	9	101533853	101563344
ENSG00000136824	3348.37	-0.267034	0.0771583	-3.46086	0.00053845	0.00771246	SMC2	9	104094260	104141419
ENSG00000148143	1410.55	-0.275961	0.0672549	-4.10321	4.07454e-05	0.00112079	ZNF462	9	106863166	107013634
ENSG00000119318	6048.75	-0.122762	0.0395577	-3.10336	0.00191339	0.0198745	RAD23B	9	107283137	107332192
ENSG00000095203	706.104	0.658834	0.198601	3.31737	0.000908696	0.011533	EPB41L4B	9	109171974	109321059
ENSG00000070159	177.566	-4.30491	0.156033	-27.5897	1.47747e-167	3.08466e-163	PTPN3	9	109375466	109498313
ENSG00000095397	181.884	0.790832	0.170118	4.64872	3.33994e-06	0.000153256	WHRN	9	114402080	114505473
ENSG00000136861	2646.55	-0.188685	0.0654984	-2.88076	0.00396715	0.0334516	CDK5RAP2	9	120388869	120580170
ENSG00000214654	164.807	-0.418383	0.146936	-2.84738	0.00440809	0.0361477	B3GALT9	9	120792403	120799918
ENSG00000119403	1603.13	-0.202512	0.0749751	-2.70106	0.00691186	0.0494662	PHF19	9	120855651	120894896
ENSG00000148180	447.261	1.13307	0.245309	4.61896	3.85673e-06	0.000170957	GSN	9	121207794	121332843
ENSG00000148187	1172.8	-0.245204	0.0745852	-3.28756	0.00101058	0.0124578	MRRF	9	122264603	122331337
ENSG00000185585	189.809	0.499416	0.156705	3.18698	0.00143769	0.0159575	OLFML2A	9	124777133	124814885
ENSG00000136856	537.189	0.236703	0.0779216	3.0377	0.00238391	0.0233091	SLC2A8	9	127397138	127408424
ENSG00000148334	1647.98	-0.126583	0.0431523	-2.9334	0.00335275	0.0297312	PTGES2	9	128120693	128128462
ENSG00000171159	720.831	0.160245	0.0487768	3.28527	0.00101883	0.0125051	C9orf16	9	128160265	128163924
ENSG00000167112	1283.48	-0.254958	0.0836079	-3.04946	0.00229257	0.0226855	TRUB2	9	128305159	128322447
ENSG00000167113	936	-0.275538	0.0677044	-4.06972	4.70705e-05	0.00124179	COQ4	9	128322544	128334072
ENSG00000167123	927.13	0.172161	0.0454441	3.78841	0.000151614	0.00301755	CERCAM	9	128411751	128437351
ENSG00000197694	5814.85	-0.0751947	0.0249504	-3.01377	0.00258025	0.0247567	SPTAN1	9	128552558	128633662
ENSG00000119333	2749.94	-0.464419	0.143138	-3.24454	0.00117639	0.0137904	DYNC2I2	9	128633653	128656847
ENSG00000119335	18502.5	-0.182087	0.0492917	-3.69407	0.000220691	0.00398926	SET	9	128683424	128696400
ENSG00000160447	1606.92	-0.147168	0.0487819	-3.01687	0.00255403	0.0245615	PKN3	9	128702503	128720916
ENSG00000160445	814.278	0.240318	0.0628231	3.82531	0.000130606	0.00272951	ZER1	9	128729786	128772414
ENSG00000251184	81.9463	-0.306002	0.111816	-2.73664	0.00620695	0.0458073		9	128941478	128957021
ENSG00000095319	4730.33	-0.132712	0.0425598	-3.11826	0.00181925	0.0192024	NUP188	9	128947699	129007096
ENSG00000130713	1458.61	-0.231761	0.0430323	-5.38575	7.2145e-08	6.57748e-06	EXOSC2	9	130693721	130704894
ENSG00000097007	630.378	0.581156	0.079254	7.33282	2.25351e-13	9.04786e-11	ABL1	9	130713016	130887675
ENSG00000125484	2519.52	-0.140997	0.047795	-2.95003	0.00317743	0.0287156	GTF3C4	9	132670035	132694953
ENSG00000148291	504.429	-0.347471	0.100639	-3.45266	0.000555094	0.00787314	SURF2	9	133356550	133361158
ENSG00000148248	5019.74	0.272019	0.09244	2.94266	0.00325408	0.0291457	SURF4	9	133361450	133376166
ENSG00000160325	274.002	0.2613	0.0696973	3.74908	0.000177488	0.00337178	CACFD1	9	133459965	133470848
ENSG00000186350	1090.83	-0.149053	0.0511461	-2.91426	0.0035653	0.031054	RXRA	9	134317098	134440585
ENSG00000122140	2065	-0.172837	0.0532602	-3.24514	0.00117393	0.0137693	MRPS2	9	135499984	135504673
ENSG00000130560	1157.53	-0.144874	0.0531568	-2.7254	0.00642229	0.0470439	UBAC1	9	135932969	135961373
ENSG00000165661	1361.52	-0.20898	0.0513458	-4.07004	4.70055e-05	0.00124179	QSOX2	9	136206333	136245812
ENSG00000165689	2268.85	-0.279758	0.0453644	-6.16691	6.96385e-10	1.22464e-07	ENTR1	9	136401922	136410614
ENSG00000165688	2795.52	-0.167228	0.0376477	-4.4419	8.91663e-06	0.000342208	PMPCA	9	136410641	136423761
ENSG00000233016	2249.44	-0.321766	0.111851	-2.87673	0.00401819	0.0338001	SNHG7	9	136721366	136728184
ENSG00000268996	62.9223	-0.4882	0.170942	-2.85594	0.00429091	0.0354805	MAN1B1-DT	9	137084946	137086817
ENSG00000177239	1121.41	-0.186908	0.0492431	-3.79563	0.00014727	0.00296214	MAN1B1	9	137086857	137109189
ENSG00000176978	3119.9	-0.289622	0.051204	-5.65625	1.5472e-08	1.8672e-06	DPP7	9	137110546	137115177
ENSG00000176248	1256.6	0.212808	0.0761655	2.79402	0.00520565	0.0404328	ANAPC2	9	137174784	137188560
ENSG00000187609	125.718	0.532903	0.164046	3.2485	0.00116017	0.0136693	EXD3	9	137306896	137423211
ENSG00000165724	1334.42	-0.19685	0.0567268	-3.47014	0.000520186	0.00756825	ZMYND19	9	137582081	137590512
ENSG00000187134	104.325	0.686722	0.148313	4.63023	3.65266e-06	0.000164	AKR1C1	10	4963253	4983283
ENSG00000196139	79.8193	0.581148	0.205788	2.82401	0.00474269	0.0380399	AKR1C3	10	5035354	5107686
ENSG00000173848	1934.19	-0.214822	0.0514078	-4.17879	2.93065e-05	0.000876591	NET1	10	5412557	5459056
ENSG00000107485	177.729	-1.11287	0.176407	-6.3085	2.81745e-10	5.34753e-08	GATA3	10	8045378	8075198
ENSG00000165609	2275.92	-0.143757	0.0358868	-4.00586	6.17932e-05	0.00152496	NUDT5	10	12165330	12196144
ENSG00000123240	595.992	0.45711	0.119386	3.82886	0.00012874	0.00270135	OPTN	10	13099449	13138308
ENSG00000065328	1764.32	-0.251472	0.0619269	-4.06079	4.89069e-05	0.00127226	MCM10	10	13161558	13211110
ENSG00000107537	478.544	0.144353	0.0483778	2.98387	0.00284632	0.0266124	PHYH	10	13277796	13302412
ENSG00000282246	141.796	0.221388	0.080973	2.7341	0.00625519	0.0460775		10	13610047	13655929
ENSG00000284024	999.464	-0.203517	0.0507634	-4.00913	6.0942e-05	0.00151252		10	14838302	14846999
ENSG00000148468	1506.52	0.146317	0.0490069	2.98563	0.00282993	0.0265067	FAM171A1	10	15211643	15371289
ENSG00000204740	10.0454	-3.88426	0.587052	-6.61656	3.67641e-11	8.43474e-09	MALRD1	10	19048801	19790401
ENSG00000078403	1332.43	-0.168181	0.0574636	-2.92674	0.00342538	0.0301546	MLLT10	10	21524646	21743630
ENSG00000148459	493.817	-0.262099	0.0556193	-4.71237	2.44854e-06	0.000120001	PDSS1	10	26697701	26746798
ENSG00000099246	1286.91	0.170776	0.0555524	3.07415	0.00211103	0.0213021	RAB18	10	27504174	27543207
ENSG00000196693	864.62	-0.221262	0.0469849	-4.70921	2.48684e-06	0.000121309	ZNF33B	10	42574185	42638570
ENSG00000198915	60.9234	1.49621	0.133979	11.1675	5.88356e-29	7.2257e-26	RASGEF1A	10	43194535	43267065
ENSG00000165511	23.6746	-0.89254	0.250744	-3.55956	0.000371472	0.00584233	ZNF22-AS1	10	44997698	45000888
ENSG00000165512	944.839	-0.262815	0.0833591	-3.1528	0.0016171	0.017421	ZNF22	10	45000923	45005326
ENSG00000266412	3257.31	0.379839	0.0916795	4.14312	3.42614e-05	0.000982568	NCOA4	10	46005088	46030623
ENSG00000197444	727.551	-0.741737	0.148685	-4.98866	6.08004e-07	3.99179e-05	OGDHL	10	49734641	49762379
ENSG00000226200	84.4134	-0.671809	0.136284	-4.92947	8.24546e-07	4.99376e-05	SGMS1-AS1	10	50623466	50641451
ENSG00000177613	830.579	-0.157431	0.0558888	-2.81685	0.00484965	0.0387045	CSTF2T	10	51695486	51699595
ENSG00000122952	2387.68	-0.312966	0.0747354	-4.18766	2.81848e-05	0.000849123	ZWINT	10	56357227	56361273
ENSG00000287016	21.8504	-1.13502	0.235388	-4.8219	1.42199e-06	7.76598e-05		10	56361479	56364714
ENSG00000108064	2814.24	-0.2371	0.0609175	-3.89215	9.93592e-05	0.00219748	TFAM	10	58385345	58399220
ENSG00000122870	335.162	-0.24505	0.0714912	-3.4277	0.000608727	0.00846139	BICC1	10	58512872	58831435
ENSG00000072422	364.366	-0.22173	0.0804359	-2.75661	0.00584043	0.0440429	RHOBTB1	10	60869438	61001440
ENSG00000148572	360.304	0.246436	0.061828	3.98583	6.72447e-05	0.00163059	NRBF2	10	63133247	63155031
ENSG00000198739	374.695	0.697166	0.237631	2.93382	0.00334815	0.0297079	LRRTM3	10	66926036	67101551
ENSG00000148634	968.701	0.343606	0.0793953	4.32779	1.50611e-05	0.000526446	HERC4	10	67921899	68075301
ENSG00000060339	3177.6	-0.214203	0.0502489	-4.26283	2.01853e-05	0.000658482	CCAR1	10	68721012	68792377
ENSG00000165732	9983.68	-0.194404	0.0524548	-3.70613	0.000210454	0.00385427	DDX21	10	68956170	68985068
ENSG00000171224	225.059	0.219334	0.0725179	3.02455	0.00249002	0.0240902	FAM241B	10	69630247	69633596
ENSG00000180817	5228.9	-0.135584	0.0400493	-3.38542	0.000710682	0.00956032	PPA1	10	70202835	70233911
ENSG00000107719	1151.23	-0.253074	0.044735	-5.65717	1.53886e-08	1.8672e-06	PALD1	10	70478767	70568450
ENSG00000197746	6811.63	0.353823	0.109222	3.23947	0.00119751	0.0139674	PSAP	10	71816298	71851325
ENSG00000138303	446.21	0.165556	0.0556342	2.9758	0.00292228	0.0271162	ASCC1	10	72096032	72217134
ENSG00000166295	1166.7	0.306214	0.0638776	4.79376	1.63681e-06	8.62964e-05	ANAPC16	10	72216000	72235860
ENSG00000156026	780.914	0.253589	0.0932836	2.71847	0.00655838	0.047577	MCU	10	72692131	72887694
ENSG00000213551	1971.53	-0.202768	0.0554845	-3.65451	0.000257678	0.00448316	DNAJC9	10	73183362	73247255
ENSG00000182180	2314.98	-0.149192	0.0379187	-3.93454	8.33576e-05	0.00190409	MRPS16	10	73248843	73252693
ENSG00000107758	1159.32	0.141813	0.0433449	3.27174	0.00106888	0.0129121	PPP3CB	10	73436433	73496024
ENSG00000221817	33.1079	-0.656774	0.191442	-3.43066	0.000602106	0.00838052	PPP3CB-AS1	10	73495525	73520070
ENSG00000176986	3097.38	0.256234	0.0519176	4.9354	7.99858e-07	4.88288e-05	SEC24C	10	73744372	73772161
ENSG00000196968	128.989	-1.16559	0.153667	-7.58519	3.31992e-14	1.54029e-11	FUT11	10	73772276	73780251
ENSG00000156110	836.726	-0.217652	0.0623357	-3.49162	0.000480109	0.00718032	ADK	10	74151202	74709963
ENSG00000156671	712.318	0.337117	0.113445	2.97165	0.00296208	0.0273309	SAMD8	10	75099586	75182123
ENSG00000165655	90.2174	0.366169	0.133717	2.7384	0.00617398	0.0456123	ZNF503	10	75397830	75401764
ENSG00000108179	3834.83	-0.168783	0.0600263	-2.81181	0.0049263	0.0390983	PPIF	10	79347469	79355334
ENSG00000122359	1891.46	0.129583	0.0432173	2.99841	0.00271392	0.0256735	ANXA11	10	80150889	80205572
ENSG00000234743	430.279	-0.192107	0.0631232	-3.04336	0.00233949	0.023007	EIF5AP4	10	80247219	80247683
ENSG00000122378	245.195	0.554391	0.116739	4.74898	2.0445e-06	0.000103604	PRXL2A	10	80407829	80437115
ENSG00000107779	1158.58	-0.176372	0.0579891	-3.04147	0.00235423	0.0230907	BMPR1A	10	86756601	86932825
ENSG00000173267	34.4143	2.99351	0.542716	5.51579	3.4721e-08	3.57096e-06	SNCG	10	86958599	86963258
ENSG00000122376	1137.1	-0.119521	0.0429716	-2.7814	0.00541243	0.0416977	SHLD2	10	87094161	87191465
ENSG00000198682	413.533	-4.38331	0.320672	-13.6691	1.55259e-42	4.63071e-39	PAPSS2	10	87659613	87747705
ENSG00000138138	700.069	-8.42523	0.599377	-14.0566	7.01481e-45	2.9291e-41	ATAD1	10	87751512	87841361
ENSG00000223820	6.59735	-6.07855	0.763994	-7.95628	1.77293e-15	1.08868e-12	CFL1P1	10	87817928	87845612
ENSG00000227268	25.9625	-5.47999	0.483415	-11.336	8.70447e-30	1.21155e-26	KLLN	10	87859158	87863533
ENSG00000171862	875.473	-7.23278	0.438108	-16.5091	3.15445e-61	2.19529e-57	PTEN	10	87863625	87971930
ENSG00000185745	109.584	-0.53467	0.185019	-2.88981	0.00385473	0.0328218	IFIT1	10	89392546	89406487
ENSG00000138182	1946.54	-0.213191	0.0586738	-3.63349	0.000279611	0.00475384	KIF20B	10	89701590	89774939
ENSG00000165338	250.08	-0.462364	0.117229	-3.94409	8.01026e-05	0.00184794	HECTD2	10	91409280	91514829
ENSG00000285846	30.9095	0.990525	0.273679	3.61929	0.000295413	0.00493806		10	93063646	93077424
ENSG00000095596	93.3707	1.05749	0.247697	4.26929	1.96101e-05	0.000645771	CYP26A1	10	93073475	93077885
ENSG00000138119	332.781	2.09183	0.574297	3.64242	0.000270087	0.00464782	MYOF	10	93306429	93482334
ENSG00000107438	1384.96	-0.209826	0.0699849	-2.99815	0.0027162	0.0256833	PDLIM1	10	95237572	95291012
ENSG00000226688	477.575	-0.22461	0.0729373	-3.0795	0.00207349	0.021021	ENTPD1-AS1	10	95732976	96090250
ENSG00000107443	818.787	0.154132	0.0514749	2.99431	0.00275064	0.0259151	CCNJ	10	96043394	96060870
ENSG00000177853	953.485	0.232867	0.0576652	4.03826	5.38497e-05	0.00137442	ZNF518A	10	96129715	96205288
ENSG00000155229	2541.78	-0.226416	0.0502549	-4.50535	6.62649e-06	0.000270739	MMS19	10	97458324	97498794
ENSG00000119943	62.2924	-0.798631	0.217057	-3.67936	0.00023382	0.0041867	PYROXD2	10	98383565	98415182
ENSG00000119919	43.6315	-0.593772	0.139507	-4.25621	2.07917e-05	0.000670927	NKX2-3	10	99532942	99536524
ENSG00000285932	295.999	-0.17147	0.0627444	-2.73284	0.00627909	0.0461764		10	99651595	99732112
ENSG00000014919	1277.66	-0.178097	0.0414784	-4.29375	1.75684e-05	0.000591057	COX15	10	99710868	99732127
ENSG00000075891	254.59	2.02482	0.387192	5.22951	1.6996e-07	1.33903e-05	PAX2	10	100735396	100829944
ENSG00000095539	315.568	0.345304	0.0958209	3.60364	0.00031379	0.0051509	SEMA4G	10	100969518	100985871
ENSG00000186862	62.2481	0.387954	0.131627	2.94738	0.0032048	0.028828	PDZD7	10	101007679	101032295
ENSG00000107821	287.921	-0.469137	0.100483	-4.66883	3.02916e-06	0.000142119	KAZALD1	10	101061989	101068131
ENSG00000166167	665.615	0.261446	0.0552399	4.73292	2.2131e-06	0.000110087	BTRC	10	101354033	101557321
ENSG00000107829	787.025	0.273667	0.0480259	5.69833	1.20989e-08	1.53091e-06	FBXW4	10	101610664	101695295
ENSG00000198408	4028.39	0.208927	0.0620888	3.36497	0.000765517	0.0101155	OGA	10	101784443	101818465
ENSG00000166197	7353.71	-0.217892	0.0517648	-4.20926	2.56206e-05	0.00078895	NOLC1	10	102152176	102163871
ENSG00000107859	13.3482	1.23141	0.345609	3.56302	0.000366613	0.005803	PITX3	10	102230186	102241512
ENSG00000077150	1207.55	0.426882	0.0876346	4.87116	1.10944e-06	6.34893e-05	NFKB2	10	102394110	102402524
ENSG00000269609	669.003	-0.18231	0.0588612	-3.09729	0.00195296	0.0201552	C10orf95-AS1	10	102449816	102461106
ENSG00000138111	351.372	-0.362329	0.121993	-2.97008	0.00297725	0.027407	MFSD13A	10	102461395	102477045
ENSG00000166275	154.748	0.298978	0.0978046	3.05689	0.00223643	0.0222874	BORCS7	10	102854259	102864961
ENSG00000076685	940.975	0.23448	0.0637476	3.67825	0.000234838	0.00419773	NT5C2	10	103087185	103277605
ENSG00000138172	52.4207	2.98599	0.543888	5.49007	4.01764e-08	3.97537e-06	CALHM2	10	103446786	103452402
ENSG00000065613	1691.6	0.237602	0.0407571	5.82972	5.55189e-09	7.67631e-07	SLK	10	103967140	104029233
ENSG00000065618	8.82942	2.27211	0.619437	3.66803	0.000244424	0.00429252	COL17A1	10	104031286	104085880
ENSG00000148834	1163.94	0.238422	0.068329	3.48932	0.000484247	0.00721911	GSTO1	10	104235356	104267459
ENSG00000108039	1261	0.140032	0.0519112	2.69754	0.00698545	0.0498606	XPNPEP1	10	109864766	109923553
ENSG00000108055	3264.94	-0.260877	0.0419634	-6.21676	5.07513e-10	9.21379e-08	SMC3	10	110567695	110606048
ENSG00000203497	15.4966	-0.811407	0.252877	-3.2087	0.00133339	0.015126	PDCD4-AS1	10	110869868	110872233
ENSG00000198924	685.153	-0.20697	0.0439788	-4.70614	2.52455e-06	0.000122576	DCLRE1A	10	113834725	113854383
ENSG00000043591	10.7783	0.814564	0.300245	2.71299	0.00666782	0.0481838	ADRB1	10	114043866	114046904
ENSG00000165813	434.04	0.196042	0.0690948	2.83729	0.0045498	0.0369787	CCDC186	10	114120862	114174232
ENSG00000151553	373.916	0.25185	0.0909267	2.76981	0.0056089	0.042887	FAM160B1	10	114821744	114899832
ENSG00000187164	1303.76	0.433611	0.0931625	4.65435	3.25009e-06	0.000150456	SHTN1	10	116881477	117126586
ENSG00000188613	76.963	0.403771	0.125878	3.20763	0.00133835	0.015153	NANOS1	10	119029714	119033730
ENSG00000107581	11532.9	-0.145588	0.0415566	-3.50335	0.000459437	0.00694578	EIF3A	10	119033670	119080823
ENSG00000183605	1063.48	-0.20899	0.0631551	-3.30915	0.000935788	0.0117695	SFXN4	10	119140767	119165714
ENSG00000165672	4474.64	-0.179652	0.0552349	-3.2525	0.00114394	0.0135316	PRDX3	10	119167720	119178812
ENSG00000151929	722.871	0.314645	0.088976	3.5363	0.000405781	0.00627112	BAG3	10	119651380	119677819
ENSG00000198825	617.278	0.235446	0.0577439	4.07742	4.55389e-05	0.00121893	INPP5F	10	119726042	119829147
ENSG00000197771	3355.89	-0.169656	0.0397291	-4.27031	1.952e-05	0.000644414	MCMBP	10	119829404	119892556
ENSG00000107651	1485.09	0.201762	0.0568587	3.54848	0.000387456	0.00603229	SEC23IP	10	119892730	119944657
ENSG00000166033	490.218	-0.69261	0.0861692	-8.0378	9.14685e-16	5.78691e-13	HTRA1	10	122458551	122514907
ENSG00000188620	432.964	-0.271166	0.0932499	-2.90794	0.00363813	0.0315043	HMX3	10	123135970	123139423
ENSG00000107902	73.1415	0.416446	0.153072	2.72058	0.00651666	0.0474555	LHPP	10	124461823	124617888
ENSG00000175029	2340.08	-0.186542	0.0439264	-4.2467	2.16946e-05	0.000695762	CTBP2	10	124984317	125161170
ENSG00000188690	814.967	-0.166354	0.0578144	-2.87738	0.00400987	0.0337437	UROS	10	125784980	125823258
ENSG00000108001	901.945	-0.2452	0.0732457	-3.34764	0.000815015	0.0106349	EBF3	10	129835233	129973053
ENSG00000148814	108.607	-0.736892	0.10455	-7.04823	1.81208e-12	5.56362e-10	LRRC27	10	132332154	132381508
ENSG00000148832	32.8492	0.758106	0.218591	3.46816	0.00052404	0.00759785	PAOX	10	133379261	133391694
ENSG00000254536	454.531	-0.296873	0.0626559	-4.73815	2.15673e-06	0.000108764		10	133380017	133420271
ENSG00000148824	687.837	-0.366294	0.0735531	-4.98	6.35837e-07	4.08462e-05	MTG1	10	133394094	133422520
ENSG00000130649	12.3124	1.53686	0.4046	3.79846	0.000145597	0.00293983	CYP2E1	10	133520406	133561220
ENSG00000177951	999.75	0.349262	0.0952188	3.66799	0.000244465	0.00429252	BET1L	11	167784	207428
ENSG00000142082	425.092	-0.227525	0.0614525	-3.70245	0.000213524	0.00389822	SIRT3	11	215030	236931
ENSG00000174775	498.702	-0.191413	0.0695511	-2.75211	0.00592121	0.0444528	HRAS	11	532242	537321
ENSG00000078902	655.028	0.244324	0.0656757	3.72015	0.000199105	0.0036852	TOLLIP	11	1274371	1309654
ENSG00000174672	938.583	-0.481279	0.0734871	-6.54917	5.78593e-11	1.29891e-08	BRSK2	11	1389899	1462689
ENSG00000184545	49.45	0.62561	0.223139	2.80368	0.00505226	0.0396695	DUSP8	11	1554051	1572271
ENSG00000130600	131.58	0.344252	0.117307	2.93461	0.00333968	0.0296706	H19	11	1995176	2001470
ENSG00000110651	2452.47	0.139797	0.0468142	2.98621	0.00282461	0.0264925	CD81	11	2376177	2397397
ENSG00000053918	73.3108	0.96896	0.206336	4.69602	2.65278e-06	0.000127909	KCNQ1	11	2444684	2849105
ENSG00000129757	146.279	0.720835	0.212402	3.39373	0.000689467	0.00933508	CDKN1C	11	2883213	2885775
ENSG00000110628	76.6418	0.65902	0.136283	4.83566	1.32706e-06	7.31038e-05	SLC22A18	11	2899721	2925246
ENSG00000181649	11.3935	1.58225	0.483577	3.27197	0.00106801	0.0129114	PHLDA2	11	2928273	2929420
ENSG00000021762	324.389	0.267937	0.0952735	2.81229	0.00491903	0.0390971	OSBPL5	11	3087107	3166739
ENSG00000167323	857.136	0.233646	0.0533584	4.3788	1.19335e-05	0.000437867	STIM1	11	3854527	4093210
ENSG00000167325	4679.09	-0.222908	0.0655882	-3.3986	0.000677312	0.00921834	RRM1	11	4094707	4138932
ENSG00000166311	371.433	0.470515	0.0682643	6.89255	5.48014e-12	1.54614e-09	SMPD1	11	6390440	6394998
ENSG00000166340	948.66	0.224442	0.0830081	2.70386	0.00685386	0.0492073	TPP1	11	6612768	6619448
ENSG00000158042	1209.58	0.189831	0.0583445	3.25363	0.00113942	0.0134945	MRPL17	11	6680385	6683340
ENSG00000149050	34.7923	2.64963	0.550862	4.80998	1.50943e-06	8.0598e-05	ZNF214	11	6997085	7020346
ENSG00000166436	394.534	-0.358641	0.112411	-3.19046	0.00142049	0.0158565	TRIM66	11	8612037	8682694
ENSG00000175348	327.233	0.259052	0.0817857	3.16744	0.00153786	0.0167446	TMEM9B	11	8947202	8965011
ENSG00000166483	1988.07	-0.133153	0.0408539	-3.25924	0.00111713	0.0133049	WEE1	11	9573670	9593457
ENSG00000198730	1748.56	-0.13795	0.0490126	-2.81459	0.00488394	0.0388742	CTR9	11	10751246	10801625
ENSG00000110321	24174.2	-0.122486	0.0376141	-3.25638	0.00112845	0.0134014	EIF4G2	11	10797050	10808940
ENSG00000110328	383.265	-0.469666	0.0757411	-6.20094	5.61256e-10	1.01016e-07	GALNT18	11	11270877	11622005
ENSG00000170242	1810.14	-0.136264	0.0396462	-3.437	0.000588197	0.00824187	USP47	11	11841423	11961887
ENSG00000187079	2874.47	-0.267427	0.0599812	-4.45852	8.25275e-06	0.000323874	TEAD1	11	12674421	12944737
ENSG00000152270	499.132	-0.281176	0.0879499	-3.197	0.00138863	0.0155945	PDE3B	11	14643804	14872044
ENSG00000070081	620.021	0.270808	0.0756718	3.57872	0.000345283	0.00551134	NUCB2	11	17208153	17349980
ENSG00000129159	161.01	-0.78537	0.192919	-4.07099	4.68139e-05	0.00124179	KCNC1	11	17734774	17856804
ENSG00000129158	721.02	0.351403	0.0884104	3.97468	7.0473e-05	0.00168538	SERGEF	11	17788048	18013047
ENSG00000255448	137.139	0.458263	0.0943391	4.85761	1.1881e-06	6.66545e-05		11	18000542	18022931
ENSG00000179119	800.702	0.210098	0.0627491	3.34823	0.000813299	0.0106192	SPTY2D1	11	18606403	18634791
ENSG00000129173	715.119	-0.350076	0.0903408	-3.87505	0.000106601	0.00231675	E2F8	11	19224063	19241620
ENSG00000166833	37.3536	0.814555	0.217516	3.74481	0.000180531	0.00341716	NAV2	11	19350724	20121601
ENSG00000198168	777.796	-0.227946	0.0693372	-3.2875	0.0010108	0.0124578	SVIP	11	22813799	22830299
ENSG00000109881	731.291	-0.343256	0.0838038	-4.09595	4.2045e-05	0.00114559	CCDC34	11	27330827	27363234
ENSG00000121621	806.198	-0.291514	0.0536474	-5.43389	5.51379e-08	5.21906e-06	KIF18A	11	28020619	28108156
ENSG00000066382	754.781	-0.239345	0.0776656	-3.08174	0.00205794	0.0209533	MPPED2	11	30384493	30586872
ENSG00000007372	119.738	-2.00205	0.354656	-5.64506	1.65128e-08	1.94776e-06	PAX6	11	31784779	31817961
ENSG00000183242	47.1419	-1.10393	0.214732	-5.14099	2.73295e-07	2.03781e-05	WT1-AS	11	32435518	32458769
ENSG00000110427	54.2509	-1.02931	0.213958	-4.81083	1.50308e-06	8.04647e-05	KIAA1549L	11	33376108	33674102
ENSG00000135372	3090.13	-0.227164	0.0411089	-5.5259	3.27804e-08	3.38806e-06	NAT10	11	34105617	34147670
ENSG00000110442	692.244	-0.337441	0.0953163	-3.54022	0.00039979	0.00620121	COMMD9	11	36269284	36289449
ENSG00000110455	341.214	-0.381903	0.128382	-2.97473	0.00293242	0.027162	ACCS	11	44065925	44084237
ENSG00000175274	1155.23	0.3216	0.0693395	4.63805	3.51714e-06	0.000159809	TP53I11	11	44885903	44951306
ENSG00000121671	398.862	0.256717	0.0850995	3.01667	0.0025557	0.0245663	CRY2	11	45847118	45883248
ENSG00000234776	7.07	0.994496	0.360346	2.75983	0.00578309	0.043762	C11orf94	11	45906513	45907272
ENSG00000175220	863.532	0.227303	0.0661931	3.43395	0.000594861	0.00830181	ARHGAP1	11	46677080	46700619
ENSG00000165912	1023.94	-0.214017	0.0527097	-4.0603	4.90106e-05	0.00127269	PACSIN3	11	47177522	47186443
ENSG00000030066	2893.75	-0.194274	0.0455782	-4.26242	2.02223e-05	0.00065866	NUP160	11	47778087	47848555
ENSG00000149136	12437.7	-0.174532	0.0419307	-4.1624	3.14926e-05	0.000925277	SSRP1	11	57325986	57335892
ENSG00000254979	125.598	-1.30739	0.108614	-12.037	2.2709e-33	4.74119e-30		11	57387365	57424059
ENSG00000134802	269.7	-1.30195	0.0944813	-13.78	3.36314e-43	1.17026e-39	SLC43A3	11	57406954	57427580
ENSG00000186907	579.632	-0.311922	0.0679765	-4.58867	4.46075e-06	0.000193219	RTN4RL2	11	57460528	57477534
ENSG00000149150	675.18	-0.294975	0.0949398	-3.10697	0.00189014	0.0197016	SLC43A1	11	57484534	57515780
ENSG00000213593	1909.33	-0.298703	0.0861464	-3.46738	0.00052555	0.00760917	TMX2	11	57712593	57740973
ENSG00000110031	72.1857	-0.567458	0.164718	-3.44502	0.000571026	0.00806302	LPXN	11	58526871	58578220
ENSG00000110048	1776.98	0.184835	0.052976	3.48903	0.000484778	0.00721911	OSBP	11	59574398	59615774
ENSG00000166900	1029.05	0.232636	0.0805276	2.8889	0.00386592	0.0328372	STX3	11	59713456	59805882
ENSG00000110107	4440.31	-0.169242	0.0475401	-3.55998	0.000370886	0.00584233	PRPF19	11	60890547	60906585
ENSG00000167987	501.46	0.255799	0.0545271	4.69122	2.71576e-06	0.000130644	VPS37C	11	61130257	61161615
ENSG00000168496	3573.63	-0.311423	0.104754	-2.9729	0.00295004	0.0272647	FEN1	11	61792911	61797238
ENSG00000134824	7515.08	-0.428395	0.151212	-2.83307	0.00461032	0.0373204	FADS2	11	61792980	61867354
ENSG00000149485	4133.28	-0.327124	0.0888276	-3.68269	0.000230787	0.00414306	FADS1	11	61799627	61829318
ENSG00000149499	1319.75	-0.216399	0.0363168	-5.95865	2.54328e-09	4.02262e-07	EML3	11	62602218	62612775
ENSG00000214756	206.066	-0.461527	0.0958063	-4.8173	1.45517e-06	7.86532e-05	CSKMT	11	62665309	62668496
ENSG00000162236	735.309	0.264414	0.0895726	2.95196	0.00315769	0.0286161	STX5	11	62806860	62832051
ENSG00000255717	4579.18	-0.256785	0.0855975	-2.99991	0.00270062	0.0256056	SNHG1	11	62851984	62855953
ENSG00000168004	36.1262	-3.79475	0.335302	-11.3174	1.07631e-29	1.40444e-26	PLAAT5	11	63461404	63491194
ENSG00000133317	9.1347	3.3594	1.03023	3.26082	0.00111091	0.013262	LGALS12	11	63506052	63516774
ENSG00000133321	45.1123	1.28018	0.314095	4.07576	4.58645e-05	0.0012245	PLAAT4	11	63536808	63546462
ENSG00000176485	1970.3	0.306916	0.0830726	3.69455	0.000220275	0.00398539	PLAAT3	11	63573195	63616883
ENSG00000149782	1830.93	-0.277628	0.0571145	-4.8609	1.16854e-06	6.61161e-05	PLCB3	11	64251530	64269150
ENSG00000110047	1064.25	0.206609	0.0522168	3.95676	7.59722e-05	0.001782	EHD1	11	64851642	64888296
ENSG00000168061	837.591	-0.229318	0.0805092	-2.84835	0.00439472	0.0360664	SAC3D1	11	65040901	65044828
ENSG00000146670	3005.99	-0.194679	0.0654028	-2.97661	0.00291455	0.0270685	CDCA5	11	65066300	65084164
ENSG00000149792	1601.27	-0.248286	0.0610108	-4.06954	4.71068e-05	0.00124179	MRPL49	11	65122183	65127371
ENSG00000014138	962.698	-0.261268	0.0920759	-2.83752	0.00454651	0.0369787	POLA2	11	65261920	65305589
ENSG00000278144	93.8699	-0.567684	0.209555	-2.709	0.00674865	0.0486425		11	65423273	65423392
ENSG00000278050	96.5693	-0.616464	0.193075	-3.19287	0.00140866	0.0157694		11	65423638	65423742
ENSG00000277599	133.252	-0.52553	0.189651	-2.77104	0.00558773	0.0427798		11	65423960	65424118
ENSG00000176973	272.774	0.193921	0.0711131	2.72694	0.00639251	0.0468507	FAM89B	11	65572349	65574198
ENSG00000213445	367.876	-0.218052	0.0688386	-3.16758	0.00153714	0.0167446	SIPA1	11	65638101	65650918
ENSG00000254470	1219.02	0.215444	0.079547	2.70839	0.00676114	0.0486936	AP5B1	11	65773898	65780976
ENSG00000175550	1135.3	0.166415	0.0565399	2.94332	0.00324716	0.0291088	DRAP1	11	65919274	65921563
ENSG00000175467	2458.16	-0.137293	0.0412449	-3.32872	0.000872473	0.0112234	SART1	11	65961728	65980137
ENSG00000174903	3496.86	0.0983564	0.0304911	3.22574	0.00125648	0.0145093	RAB1B	11	66268590	66277492
ENSG00000174547	1456.27	-0.209174	0.0713368	-2.93221	0.00336559	0.0297867	MRPL11	11	66435075	66466738
ENSG00000254986	1333.67	0.16736	0.062005	2.69914	0.00695188	0.049723	DPP3	11	66480013	66509657
ENSG00000174080	1186.22	0.229501	0.066229	3.46527	0.000529693	0.00763739	CTSF	11	66563464	66568879
ENSG00000173898	3393.15	-0.154806	0.0406731	-3.80611	0.00014117	0.00287546	SPTBN2	11	66682497	66744670
ENSG00000173621	1334.23	-0.245722	0.0742768	-3.30819	0.000939008	0.0117969	LRFN4	11	66856647	66860475
ENSG00000173227	50.1331	0.669884	0.219375	3.0536	0.0022611	0.0224903	SYT12	11	67006778	67050863
ENSG00000173156	138.791	7.1212	0.92176	7.72566	1.11276e-14	5.6664e-12	RHOD	11	67056847	67072017
ENSG00000172613	512.717	-0.212992	0.0705744	-3.01798	0.00254469	0.0245055	RAD9A	11	67317871	67398410
ENSG00000110711	1096.15	0.239426	0.0868606	2.75644	0.00584341	0.0440429	AIP	11	67468174	67491154
ENSG00000167797	868.817	0.291064	0.0606936	4.79563	1.62168e-06	8.57152e-05	CDK2AP2	11	67506497	67508649
ENSG00000084207	17878	0.23089	0.0770538	2.99648	0.00273114	0.0257792	GSTP1	11	67583742	67586656
ENSG00000231793	56.2006	0.585357	0.185496	3.15564	0.00160148	0.0173063	DOC2GP	11	67612651	67616257
ENSG00000110090	2220.43	-0.421238	0.0915654	-4.60041	4.21668e-06	0.000184175	CPT1A	11	68754620	68844410
ENSG00000197345	1050.82	-0.154798	0.0556503	-2.78163	0.00540875	0.0416977	MRPL21	11	68891276	68903835
ENSG00000162341	389.38	-0.263722	0.0836606	-3.15228	0.00162001	0.0174433	TPCN2	11	69048932	69136316
ENSG00000137497	5573.67	-0.114892	0.0336882	-3.41047	0.000648519	0.00888437	NUMA1	11	72002864	72080693
ENSG00000054965	1590.28	0.153061	0.0426401	3.58961	0.000331169	0.00535151	FAM168A	11	73400487	73598189
ENSG00000021300	61.0601	0.869108	0.231904	3.7477	0.000178462	0.00338518	PLEKHB1	11	73646178	73662819
ENSG00000175582	1596.37	0.399328	0.0947548	4.21433	2.50517e-05	0.00078064	RAB6A	11	73675638	73761137
ENSG00000168014	726.246	-0.180406	0.0506624	-3.56095	0.000369514	0.00583563	C2CD3	11	74012718	74171210
ENSG00000077514	1092.53	-0.268079	0.0744142	-3.60253	0.000315135	0.0051684	POLD3	11	74493851	74669117
ENSG00000118363	1197.69	-0.195644	0.0660498	-2.96206	0.00305586	0.0279581	SPCS2	11	74949247	74979033
ENSG00000261594	11.8676	1.16378	0.372105	3.12754	0.00176273	0.0187194	TPBGL	11	75240774	75243704
ENSG00000149257	4996.24	0.292155	0.0840631	3.47543	0.000510037	0.00746743	SERPINH1	11	75562056	75572783
ENSG00000171533	160.873	0.925269	0.24589	3.76294	0.000167925	0.00323654	MAP6	11	75586918	75669038
ENSG00000255135	194.099	-0.338335	0.0966668	-3.50001	0.000465247	0.00700824		11	76435559	76444687
ENSG00000137507	32.592	1.03981	0.249521	4.16723	3.08327e-05	0.000914383	LRRC32	11	76657524	76670747
ENSG00000078124	977.404	0.140744	0.0379446	3.7092	0.000207913	0.00381443	ACER3	11	76860859	77026797
ENSG00000149260	363.991	0.837755	0.141744	5.91033	3.41416e-09	5.16528e-07	CAPN5	11	77066961	77126155
ENSG00000074201	2826.47	-0.194853	0.0440394	-4.42451	9.6662e-06	0.0003656	CLNS1A	11	77514936	77637794
ENSG00000188997	169.514	0.406345	0.121886	3.33382	0.000856622	0.011074	KCTD21	11	78171249	78188626
ENSG00000227097	3133.19	0.230141	0.0670939	3.43013	0.000603298	0.0083915	RPS28P7	11	82689559	82689768
ENSG00000137509	1700.34	0.383609	0.0777231	4.93559	7.99102e-07	4.88288e-05	PRCP	11	82822936	82970584
ENSG00000073921	2698.18	0.175469	0.0457722	3.83353	0.000126316	0.00266119	PICALM	11	85957175	86069882
ENSG00000074266	640.506	-0.299662	0.0648581	-4.62026	3.83252e-06	0.000170608	EED	11	86244753	86278813
ENSG00000109861	1050.32	0.518463	0.161832	3.2037	0.00135672	0.0152946	CTSC	11	88265069	88359684
ENSG00000077616	276.285	0.311449	0.0919947	3.38552	0.000710448	0.00956032	NAALAD2	11	90131515	90192894
ENSG00000180773	548.073	-0.232473	0.0642434	-3.61862	0.000296174	0.00494229	SLC36A4	11	93144174	93197991
ENSG00000166004	910.058	-0.132406	0.0462571	-2.86238	0.00420466	0.0349045	CEP295	11	93661682	93730358
ENSG00000196371	284.655	0.220342	0.0796612	2.76598	0.00567513	0.0431898	FUT4	11	94543921	94549895
ENSG00000149212	1313.01	0.366903	0.125845	2.91553	0.0035509	0.0309733	SESN3	11	95165513	95232541
ENSG00000137691	12.7991	-2.80414	0.701852	-3.99534	6.46023e-05	0.00158306	CFAP300	11	102047437	102084554
ENSG00000277459	13.0611	-1.05358	0.348061	-3.02699	0.00247002	0.0239078		11	102109827	102110457
ENSG00000149313	1912.5	-0.152499	0.042364	-3.59973	0.000318549	0.00521622	AASDHPPT	11	106075501	106098699
ENSG00000137760	328.794	-0.321654	0.0919912	-3.49657	0.000471276	0.00707928	ALKBH8	11	107502727	107565742
ENSG00000179331	37.4705	-0.726973	0.253745	-2.86498	0.00417037	0.034675	RAB39A	11	107928448	107963482
ENSG00000178202	1853.89	-0.20395	0.0629262	-3.2411	0.00119069	0.0139267	POGLUT3	11	108472112	108498384
ENSG00000255561	97.1163	-0.335818	0.115392	-2.91023	0.00361158	0.0313134	FDXACB1	11	111874056	111881243
ENSG00000150768	2936.57	-0.16713	0.0458328	-3.64651	0.000265825	0.0045989	DLAT	11	112025408	112064404
ENSG00000182985	297.244	3.78558	1.0458	3.6198	0.000294826	0.00493615	CADM1	11	115169218	115504957
ENSG00000167257	607.71	-0.149678	0.0510312	-2.93307	0.0033563	0.0297355	RNF214	11	117232625	117286454
ENSG00000186318	1199.26	0.198533	0.0646484	3.07097	0.00213364	0.0214766	BACE1	11	117285232	117316259
ENSG00000255245	172.67	-0.760481	0.15489	-4.90982	9.11598e-07	5.43781e-05	FXYD6-FXYD2	11	117820163	117876667
ENSG00000137726	1407.65	-0.782205	0.158764	-4.92684	8.35695e-07	5.04267e-05	FXYD6	11	117836976	117877486
ENSG00000118058	2766.65	-0.224927	0.0624436	-3.60209	0.000315671	0.00517314	KMT2A	11	118436490	118526832
ENSG00000095139	5154.97	0.304759	0.0582294	5.23378	1.66082e-07	1.31343e-05	ARCN1	11	118572390	118603033
ENSG00000137700	1739.57	-0.348537	0.0617261	-5.64651	1.63736e-08	1.94232e-06	SLC37A4	11	119024114	119030906
ENSG00000110400	1023.28	-0.165913	0.0572549	-2.8978	0.00375795	0.0322344	NECTIN1	11	119623408	119729200
ENSG00000149403	135.164	0.53841	0.11417	4.71587	2.40683e-06	0.000118514	GRIK4	11	120511746	120988906
ENSG00000285825	43.9334	-0.736322	0.195095	-3.77417	0.000160539	0.0031323	CCDC15-DT	11	124949205	124954044
ENSG00000149548	159.882	-0.360389	0.116582	-3.09129	0.00199288	0.0204962	CCDC15	11	124954121	125041489
ENSG00000110060	356.461	-0.23157	0.0702072	-3.29838	0.000972462	0.0120986	PUS3	11	125893485	125903221
ENSG00000165526	1095.87	-0.243189	0.0695776	-3.49522	0.000473675	0.00709425	RPUSD4	11	126202096	126211692
ENSG00000182934	2384.28	0.297607	0.0886712	3.35629	0.000789948	0.0103988	SRPRA	11	126262938	126269144
ENSG00000255062	30.9365	-0.570355	0.177881	-3.20638	0.00134418	0.0152025		11	126294298	126304318
ENSG00000134954	307.885	0.709751	0.256284	2.76939	0.00561614	0.042903	ETS1	11	128458761	128587558
ENSG00000151702	47.1855	3.23869	0.412377	7.85371	4.03909e-15	2.34987e-12	FLI1	11	128686535	128813267
ENSG00000134909	696.805	-0.192731	0.0685944	-2.80973	0.00495837	0.0392719	ARHGAP32	11	128965060	129279324
ENSG00000166086	2239.64	-0.212143	0.0379045	-5.59677	2.18379e-08	2.46352e-06	JAM3	11	134069071	134152001
ENSG00000151503	3195.72	-0.150511	0.0445233	-3.38051	0.000723525	0.00970191	NCAPD3	11	134150113	134225454
ENSG00000250132	100.685	-0.460214	0.114702	-4.01227	6.01377e-05	0.00149828		12	974133	991190
ENSG00000111206	4562.55	-0.244691	0.0677553	-3.61139	0.000304557	0.00504647	FOXM1	12	2857680	2877174
ENSG00000171792	1153.33	-0.287113	0.0830163	-3.45852	0.000543156	0.00776181	RHNO1	12	2876258	2889524
ENSG00000197905	1004.56	-0.22769	0.0415009	-5.48637	4.10268e-08	4.0214e-06	TEAD4	12	2959330	3040676
ENSG00000250899	416.092	-0.244811	0.0687777	-3.55946	0.000371621	0.00584233		12	3041437	3044950
ENSG00000130038	432.02	-0.330556	0.087342	-3.78462	0.000153946	0.0030518	CRACR2A	12	3606633	3764819
ENSG00000118971	538.871	-1.06823	0.368533	-2.89859	0.00374843	0.032166	CCND2	12	4269771	4305353
ENSG00000111247	931.094	-0.177269	0.0466188	-3.80252	0.000143234	0.002909	RAD51AP1	12	4538798	4560047
ENSG00000272921	343.298	-0.20533	0.0685813	-2.99396	0.0027538	0.0259332		12	4604944	4662643
ENSG00000139180	953.519	-0.151387	0.0494325	-3.0625	0.00219497	0.0219476	NDUFA9	12	4649095	4694317
ENSG00000111665	920.055	-0.238326	0.0555849	-4.2876	1.8061e-05	0.000603324	CDCA3	12	6844793	6851292
ENSG00000111669	17561.5	-0.180443	0.0551214	-3.27356	0.00106202	0.0128703	TPI1	12	6867119	6870948
ENSG00000215021	7635.16	-0.159359	0.0426352	-3.73772	0.000185694	0.00349272	PHB2	12	6965327	6970780
ENSG00000173262	21.3613	1.19242	0.327718	3.63856	0.000274169	0.0046842	SLC2A14	12	7812512	7891148
ENSG00000059804	232.944	0.659615	0.202298	3.26061	0.00111172	0.013262	SLC2A3	12	7919230	7936187
ENSG00000235602	2408.67	0.360513	0.0782243	4.60871	4.05171e-06	0.000177713	POU5F1P3	12	8133772	8134849
ENSG00000171847	38.9648	-1.76226	0.461579	-3.81789	0.000134598	0.00278508	FAM90A1	12	8221260	8227618
ENSG00000215241	36.9467	-1.70448	0.460332	-3.70272	0.000213302	0.00389822	LINC02449	12	8235415	8242564
ENSG00000111788	573.496	-0.283885	0.0763997	-3.7158	0.000202565	0.00372942		12	9277235	9313241
ENSG00000214826	671.821	-0.1949	0.0686201	-2.84028	0.00450746	0.0367605	DDX12P	12	9418673	9448229
ENSG00000214776	78.2987	-0.579642	0.145316	-3.98885	6.63948e-05	0.00161275		12	9480608	9576275
ENSG00000139112	752.394	0.642882	0.0699085	9.19605	3.71356e-20	3.37095e-17	GABARAPL1	12	10212458	10223128
ENSG00000111276	2004.81	-0.265289	0.0699692	-3.79151	0.000149734	0.00298866	CDKN1B	12	12685498	12722369
ENSG00000178878	847.396	-0.259155	0.0481606	-5.38106	7.40496e-08	6.72177e-06	APOLD1	12	12725917	12829975
ENSG00000213782	691.247	-0.179068	0.0429833	-4.16599	3.09998e-05	0.000916098	DDX47	12	12813316	12829981
ENSG00000084444	721.876	-0.150996	0.0530511	-2.84623	0.00442401	0.0362172	FAM234B	12	13044381	13142521
ENSG00000197837	117.513	-1.85117	0.327596	-5.65077	1.59727e-08	1.90559e-06	H4-16	12	14767999	14771131
ENSG00000246705	185.156	-2.62657	0.438527	-5.98953	2.10454e-09	3.35409e-07	H2AJ	12	14774383	14778002
ENSG00000084463	2934.28	-0.143332	0.0310626	-4.61431	3.94403e-06	0.000173667	WBP11	12	14784582	14803486
ENSG00000048540	232.275	-1.56302	0.362472	-4.31212	1.61694e-05	0.000556154	LMO3	12	16548372	16610594
ENSG00000004700	1355.43	0.117417	0.0428896	2.73766	0.00618777	0.0456818	RECQL	12	21468910	21501669
ENSG00000111711	803.762	0.345727	0.112988	3.05986	0.00221442	0.0221103	GOLT1B	12	21501781	21518408
ENSG00000285854	9830.77	-0.149151	0.0549004	-2.71676	0.00659252	0.0477746		12	21536203	21657798
ENSG00000111716	10990.4	-0.147931	0.0538284	-2.7482	0.00599233	0.0448568	LDHB	12	21635342	21757857
ENSG00000134532	335.153	-0.366307	0.106586	-3.43672	0.000588803	0.00824393	SOX5	12	23529504	24562544
ENSG00000118308	11.2018	2.30257	0.547017	4.20932	2.56145e-05	0.00078895	IRAG2	12	25004342	25108334
ENSG00000064115	1270.88	-0.17816	0.0547441	-3.25441	0.00113627	0.0134714	TM7SF3	12	26971579	27014434
ENSG00000211455	958.28	0.253982	0.0560653	4.5301	5.89545e-06	0.000244702	STK38L	12	27243968	27325959
ENSG00000123106	349.522	-0.316916	0.0954319	-3.32087	0.000897389	0.0114312	CCDC91	12	28133249	28581511
ENSG00000110888	517.041	0.266376	0.0816576	3.26211	0.00110585	0.0132314	CAPRIN2	12	30709552	30754951
ENSG00000233381	36.3772	0.525166	0.179137	2.93164	0.00337176	0.0297971	AK4P3	12	31615771	31616439
ENSG00000151746	1646.16	0.343485	0.0823365	4.17172	3.02308e-05	0.000899085	BICD1	12	32106835	32383633
ENSG00000151229	227.118	0.47704	0.117566	4.05762	4.95743e-05	0.00128123	SLC2A13	12	39755025	40106089
ENSG00000188906	55.3811	0.496165	0.173692	2.85659	0.00428223	0.0354357	LRRK2	12	40196744	40369285
ENSG00000015153	483.396	0.277348	0.0733639	3.78045	0.000156547	0.00309213	YAF2	12	42157104	42238349
ENSG00000257261	23.0257	0.656561	0.24281	2.70402	0.0068507	0.0492015		12	46383652	46876784
ENSG00000139219	7562.89	-0.400796	0.144192	-2.77961	0.00544243	0.041878	COL2A1	12	47972967	48004554
ENSG00000172602	82.8414	0.403438	0.138069	2.922	0.0034779	0.0305091	RND1	12	48857145	48865870
ENSG00000272822	782.282	-0.117146	0.0405504	-2.88891	0.00386576	0.0328372		12	48903503	48957365
ENSG00000169884	149.068	-0.6924	0.102425	-6.76005	1.37948e-11	3.51228e-09	WNT10B	12	48965340	48971735
ENSG00000181418	472.673	-0.711625	0.134217	-5.30206	1.14503e-07	9.56241e-06	DDN	12	48995149	48999375
ENSG00000139636	489.747	0.425013	0.105803	4.01701	5.8941e-05	0.00147727	LMBR1L	12	49097136	49110900
ENSG00000123416	41849.6	-0.20397	0.0736734	-2.76857	0.00563026	0.0429479	TUBA1B	12	49127782	49131397
ENSG00000135451	1531.88	-0.178601	0.0493598	-3.61835	0.000296492	0.00494229	TROAP	12	49323236	49331731
ENSG00000050438	238.747	0.627657	0.114344	5.48919	4.03772e-08	3.97639e-06	SLC4A8	12	51391317	51515763
ENSG00000257790	389.74	-0.331552	0.118436	-2.79942	0.00511947	0.0400166	EIF4A1P4	12	53153272	53154484
ENSG00000139651	1251.41	-0.149493	0.050827	-2.94122	0.00326924	0.0292189	ZNF740	12	53180704	53195142
ENSG00000135476	2751.9	-0.24162	0.0611128	-3.95367	7.69614e-05	0.00179731	ESPL1	12	53268299	53293638
ENSG00000012822	368.765	0.375807	0.109286	3.43875	0.00058441	0.00820672	CALCOCO1	12	53708517	53727745
ENSG00000228630	16.3569	-2.60344	0.928222	-2.80476	0.00503541	0.0395814	HOTAIR	12	53962308	53974956
ENSG00000123388	29.7424	-2.59654	0.585437	-4.43521	9.19816e-06	0.00035172	HOXC11	12	53973126	53977643
ENSG00000180818	191.03	1.03035	0.27652	3.72613	0.000194438	0.00363428	HOXC10	12	53985065	53990279
ENSG00000273049	17.5446	1.12167	0.269963	4.15491	3.25422e-05	0.000943632		12	53985845	54034888
ENSG00000170439	55.6435	-0.684132	0.162438	-4.21164	2.53522e-05	0.000787655	METTL7B	12	55681678	55684611
ENSG00000123374	1694.92	-0.281665	0.0575177	-4.89702	9.73011e-07	5.7224e-05	CDK2	12	55966781	55972789
ENSG00000111540	1616.74	0.228197	0.0436614	5.22652	1.72729e-07	1.35065e-05	RAB5B	12	55973913	55996683
ENSG00000257411	1455.96	-0.21084	0.0661048	-3.18949	0.00142525	0.0158616		12	56101331	56109289
ENSG00000170515	6993.02	-0.203632	0.0660549	-3.08276	0.00205089	0.0209177	PA2G4	12	56104537	56113910
ENSG00000062485	7931.92	-0.14414	0.0336301	-4.28604	1.81888e-05	0.000606622	CS	12	56271699	56300391
ENSG00000144785	1065.93	-0.189901	0.0602302	-3.15292	0.00161643	0.017421		12	56285916	56316059
ENSG00000257727	848.938	-0.189702	0.0701705	-2.70344	0.00686261	0.0492363	CNPY2	12	56309842	56316119
ENSG00000176422	371.479	-0.256484	0.0707669	-3.62435	0.00028969	0.00488542	SPRYD4	12	56468578	56479708
ENSG00000110955	24692.4	-0.109582	0.0355167	-3.08536	0.00203305	0.0208068	ATP5F1B	12	56638175	56645984
ENSG00000198056	874.427	-0.394874	0.0932231	-4.2358	2.27743e-05	0.000722616	PRIM1	12	56731296	56752374
ENSG00000025423	104.837	0.323503	0.115715	2.7957	0.00517869	0.0402852	HSD17B6	12	56752161	56787790
ENSG00000166860	803.716	0.170788	0.0563542	3.03062	0.00244051	0.0237101	ZBTB39	12	56998836	57006546
ENSG00000166908	580.589	0.250952	0.0722971	3.47112	0.000518295	0.00754599	PIP4K2C	12	57591174	57603418
ENSG00000135452	252.174	0.183973	0.0678812	2.71022	0.00672379	0.0485238	TSPAN31	12	57738013	57750219
ENSG00000135446	4600.81	-0.196547	0.0565028	-3.47854	0.000504147	0.00740743	CDK4	12	57747727	57756013
ENSG00000257921	455.451	-0.275063	0.0535645	-5.13518	2.81877e-07	2.08689e-05		12	57772660	57797554
ENSG00000123297	459.435	-0.26311	0.0505234	-5.20769	1.91211e-07	1.47855e-05	TSFM	12	57782761	57808071
ENSG00000118596	75.0771	2.67926	0.398472	6.72384	1.76999e-11	4.3475e-09	SLC16A7	12	59596029	59789855
ENSG00000061987	1307.34	0.211655	0.0589114	3.59276	0.000327188	0.0053036	MON2	12	62466817	62600476
ENSG00000111110	541.739	0.298419	0.0695485	4.2908	1.7803e-05	0.000596058	PPM1H	12	62643994	62935150
ENSG00000177990	133.787	-0.390471	0.135454	-2.88269	0.00394294	0.0333282	DPY19L2	12	63558913	63668939
ENSG00000090376	33.8868	-2.35131	0.52673	-4.46398	8.04519e-06	0.00031812	IRAK3	12	66189195	66254622
ENSG00000155974	129.908	0.401408	0.110271	3.6402	0.000272428	0.00467358	GRIP1	12	66347431	67069162
ENSG00000111554	246.516	-0.370439	0.0810331	-4.57145	4.84356e-06	0.000204704	MDM1	12	68272443	68332381
ENSG00000127337	879.426	-0.278124	0.0806449	-3.44874	0.000563203	0.00797426	YEATS4	12	69359710	69390870
ENSG00000166225	523.016	0.208527	0.0732666	2.84614	0.00442523	0.0362172	FRS2	12	69470349	69579793
ENSG00000121749	896.63	0.120757	0.044754	2.69825	0.00697055	0.0497883	TBC1D15	12	71839707	71927248
ENSG00000072657	194.536	-0.827777	0.294847	-2.80748	0.00499314	0.0394454	TRHDE	12	72087266	72670758
ENSG00000236333	140.103	-0.993476	0.268463	-3.70061	0.000215081	0.00392179	TRHDE-AS1	12	72249964	72276954
ENSG00000253719	2196.19	-0.104468	0.0299861	-3.48387	0.000494218	0.00731794	ATXN7L3B	12	74537835	74545430
ENSG00000165891	884.77	-0.317996	0.108859	-2.92117	0.00348717	0.0305647	E2F7	12	77021248	77065569
ENSG00000258084	21.9842	1.88116	0.589713	3.18995	0.00142298	0.0158593		12	78352519	78483030
ENSG00000198707	643.8	-0.226276	0.0624759	-3.62182	0.000292543	0.00491764	CEP290	12	88049016	88142099
ENSG00000139323	482.094	0.211335	0.0670973	3.14968	0.00163449	0.017554	POC1B	12	89419718	89526047
ENSG00000070961	1532.46	-0.269815	0.0908664	-2.96936	0.00298424	0.0274592	ATP2B1	12	89588049	89709300
ENSG00000256393	622.746	-0.236942	0.0819117	-2.89265	0.00382007	0.0325993	RPL41P5	12	93083598	93083675
ENSG00000198015	2019.83	-0.167079	0.0594135	-2.81214	0.00492131	0.0390971	MRPL42	12	93467514	93516214
ENSG00000186076	1225.29	-0.16218	0.0467986	-3.46549	0.000529269	0.00763655		12	93640822	93641586
ENSG00000074527	257.236	1.72458	0.428278	4.02677	5.65482e-05	0.00142586	NTN4	12	95657807	95791189
ENSG00000111145	362.181	0.522022	0.0905692	5.76379	8.22445e-09	1.10071e-06	ELK3	12	96194375	96269824
ENSG00000120802	8849.33	-0.24154	0.071228	-3.39109	0.000696151	0.00940727	TMPO	12	98515579	98550351
ENSG00000075415	10932.8	-0.127449	0.0462966	-2.75287	0.00590748	0.0443816	SLC25A3	12	98593591	98606379
ENSG00000120800	1523.55	-0.449895	0.0670447	-6.71037	1.94133e-11	4.71292e-09	UTP20	12	101280105	101386618
ENSG00000120805	1138.34	0.210196	0.0599234	3.50774	0.000451931	0.00685222	ARL1	12	101393116	101407772
ENSG00000281344	277.684	-0.381069	0.11734	-3.24757	0.00116393	0.0136867	HELLPAR	12	102197585	102402596
ENSG00000216285	664.394	-0.139241	0.0497573	-2.79841	0.00513543	0.0400813		12	104030779	104031543
ENSG00000136052	149.158	0.255684	0.0909148	2.81235	0.00491808	0.0390971	SLC41A2	12	104801801	104958744
ENSG00000074590	656.397	0.182599	0.0575119	3.17498	0.00149847	0.0165092	NUAK1	12	106063345	106138954
ENSG00000136026	4194.6	0.337828	0.0631639	5.34843	8.87219e-08	7.77103e-06	CKAP4	12	106237881	106304279
ENSG00000151135	1121.59	0.498887	0.109046	4.57503	4.76163e-06	0.000202471	TMEM263	12	106955719	106978778
ENSG00000198855	103.486	0.31375	0.103149	3.04172	0.00235231	0.0230895	FICD	12	108515277	108525837
ENSG00000075856	2730.54	-0.175574	0.0467386	-3.75652	0.000172294	0.00330014	SART3	12	108522214	108561400
ENSG00000110880	3207.56	0.318631	0.0759358	4.19607	2.71592e-05	0.000825371	CORO1C	12	108645109	108731526
ENSG00000076248	1658.36	-0.196556	0.0595145	-3.30266	0.00095773	0.0119877	UNG	12	109097597	109110992
ENSG00000076555	344.51	-0.254544	0.0638771	-3.9849	6.75096e-05	0.00163132	ACACB	12	109116595	109268226
ENSG00000139445	47.0283	-1.38422	0.468856	-2.95232	0.00315393	0.0286161	FOXN4	12	109277978	109309284
ENSG00000111199	160.731	0.615129	0.102301	6.01293	1.82194e-09	3.01701e-07	TRPV4	12	109783087	109833406
ENSG00000204856	681.095	-0.193104	0.0592911	-3.25689	0.0011264	0.0133848	FAM216A	12	110468415	110490385
ENSG00000198324	245.77	0.188964	0.0679048	2.78278	0.00538961	0.0415944	PHETA1	12	111360651	111369121
ENSG00000198270	159.793	-0.355026	0.122061	-2.90859	0.00363064	0.0314656	TMEM116	12	111931282	112013185
ENSG00000135148	1040.49	0.252343	0.0519529	4.85716	1.19083e-06	6.66545e-05	TRAFD1	12	112125538	112153604
ENSG00000111331	201.246	-0.579112	0.153736	-3.76693	0.000165269	0.0031949	OAS3	12	112938051	112976460
ENSG00000249550	174.049	0.717794	0.218424	3.28624	0.00101535	0.0124865	LINC01234	12	113583886	113773726
ENSG00000122965	1242.07	-0.241658	0.0663484	-3.64226	0.000270258	0.00464782	RBM19	12	113816738	113966325
ENSG00000135119	737.981	-0.924302	0.16118	-5.7346	9.7745e-09	1.27545e-06	RNFT2	12	116738178	116853631
ENSG00000088992	260.877	0.50982	0.0870021	5.85986	4.6325e-09	6.53496e-07	TESC	12	117038923	117099479
ENSG00000176871	1192.28	0.23422	0.0665645	3.51869	0.000433691	0.00662369	WSB2	12	118032687	118062430
ENSG00000135090	563.895	0.344254	0.059225	5.81264	6.14943e-09	8.44656e-07	TAOK3	12	118149801	118372907
ENSG00000277283	116.112	-0.300979	0.0860883	-3.49616	0.000471997	0.00707928		12	120116907	120119000
ENSG00000110917	5047.48	0.135746	0.0465694	2.91492	0.00355785	0.0310149	MLEC	12	120687149	120701859
ENSG00000175970	2479.64	-0.151538	0.0468016	-3.23787	0.00120425	0.0140303	UNC119B	12	120710458	120723640
ENSG00000135124	296.289	0.276417	0.0642061	4.30515	1.66869e-05	0.000572067	P2RX4	12	121209861	121234106
ENSG00000276045	571.354	0.21306	0.0623407	3.41767	0.000631588	0.00871533	ORAI1	12	121626550	121642677
ENSG00000158104	17.0706	1.36729	0.502162	2.7228	0.0064731	0.0472702	HPD	12	121839527	121863596
ENSG00000033030	997.166	-0.211754	0.0694691	-3.04818	0.00230236	0.0227275	ZCCHC8	12	122471599	122501073
ENSG00000184445	2620.33	-0.24164	0.0545546	-4.42932	9.45304e-06	0.000359491	KNTC1	12	122527246	122626396
ENSG00000090975	378.294	-0.240346	0.0814201	-2.95193	0.00315794	0.0286161	PITPNM2	12	122983480	123151090
ENSG00000183955	2170.04	-0.200604	0.0452409	-4.43413	9.24433e-06	0.000352839	KMT5A	12	123383773	123409353
ENSG00000188026	537.105	0.259423	0.0641193	4.04594	5.21128e-05	0.00133337	RILPL1	12	123470054	123533719
ENSG00000111358	1351.39	-0.216739	0.0547816	-3.95643	7.60795e-05	0.001782	GTF2H3	12	123633739	123662604
ENSG00000168778	173.998	-0.305585	0.0919495	-3.3234	0.000889283	0.0113556	TCTN2	12	123671110	123708399
ENSG00000250091	57.143	0.854376	0.180203	4.7412	2.12458e-06	0.000107402	DNAH10OS	12	123925461	123934984
ENSG00000179195	5173.94	-0.158568	0.0420003	-3.77539	0.000159757	0.00312889	ZNF664	12	123971845	124015439
ENSG00000150991	32884.4	0.143921	0.0493565	2.91595	0.0035461	0.0309512	UBC	12	124911604	124917368
ENSG00000184992	1730.38	-0.22717	0.0696701	-3.26065	0.00111158	0.013262	BRI3BP	12	124993645	125031231
ENSG00000111450	991.312	-0.1439	0.041483	-3.46888	0.000522628	0.00758768	STX2	12	130789600	130839266
ENSG00000132341	11935.7	-0.25219	0.0703226	-3.58619	0.000335542	0.00539711	RAN	12	130872037	130877678
ENSG00000184967	1053.21	-0.15064	0.0546953	-2.75417	0.00588416	0.0442701	NOC4L	12	132144457	132152473
ENSG00000187848	6.56035	1.97481	0.696025	2.83727	0.00455016	0.0369787	P2RX2	12	132618776	132622388
ENSG00000177084	4156.45	-0.169537	0.0549818	-3.08351	0.00204577	0.0208859	POLE	12	132623753	132687376
ENSG00000176894	348.655	-0.411319	0.0780638	-5.26901	1.37158e-07	1.12298e-05	PXMP2	12	132687587	132704985
ENSG00000256632	307.401	-0.328214	0.0762679	-4.30343	1.68173e-05	0.000575592		12	132688049	132714912
ENSG00000247077	2918.04	-0.147283	0.0477955	-3.08153	0.0020594	0.0209533	PGAM5	12	132710819	132722734
ENSG00000176915	2161.05	-0.137616	0.0341952	-4.02442	5.71162e-05	0.00143845	ANKLE2	12	132725503	132761832
ENSG00000090615	2024.85	0.40701	0.113304	3.59219	0.000327915	0.00530714	GOLGA3	12	132768914	132829078
ENSG00000072609	70.1775	1.11399	0.239381	4.65364	3.26128e-06	0.000150639	CHFR	12	132822187	132956304
ENSG00000121743	102.363	0.446528	0.131864	3.38628	0.000708467	0.00954898	GJA3	13	20138255	20161052
ENSG00000278291	275.77	0.380853	0.0813771	4.6801	2.86731e-06	0.000136364		13	20699307	20703718
ENSG00000132953	2124.21	-0.123891	0.0413573	-2.99563	0.00273882	0.025827	XPO4	13	20777329	20903048
ENSG00000127863	285.092	1.03957	0.0976737	10.6433	1.87425e-26	2.17392e-23	TNFRSF19	13	23570370	23676104
ENSG00000165556	201.016	0.461881	0.161088	2.86725	0.00414058	0.0345373	CDX2	13	27960918	27969315
ENSG00000139514	4851.13	-0.28077	0.101478	-2.76679	0.00566104	0.0431306	SLC7A1	13	29509414	29595688
ENSG00000122042	867.287	0.425272	0.106098	4.00831	6.11552e-05	0.00151459	UBL3	13	29764371	29850617
ENSG00000189403	12847.9	-0.229429	0.0746502	-3.07338	0.00211647	0.0213364	HMGB1	13	30456704	30617597
ENSG00000139618	953.106	-0.347411	0.106855	-3.25124	0.00114901	0.0135762	BRCA2	13	32315086	32400268
ENSG00000133119	2201.75	-0.181915	0.062654	-2.90349	0.00369033	0.0318122	RFC3	13	33818069	33966558
ENSG00000242715	228.973	-0.410839	0.113449	-3.62134	0.000293077	0.00491871	CCDC169	13	36222008	36297840
ENSG00000120664	17.2479	-0.754423	0.238275	-3.16619	0.00154448	0.0168034	SPART-AS1	13	36346431	36369601
ENSG00000180440	28.1944	-0.79766	0.25133	-3.17375	0.00150482	0.0165387	SERTM1	13	36674020	36697839
ENSG00000120693	455.754	-0.303083	0.0747126	-4.05665	4.97821e-05	0.00128473	SMAD9	13	36844831	36920765
ENSG00000133110	150.096	2.50034	0.880861	2.83852	0.00453235	0.0369202	POSTN	13	37562583	37598844
ENSG00000133107	78.7162	6.69923	1.304	5.13743	2.78522e-07	2.06939e-05	TRPC4	13	37632063	37869802
ENSG00000150893	1237.7	-0.870154	0.255063	-3.41152	0.000646006	0.00886158	FREM2	13	38687077	38887131
ENSG00000133103	598.156	0.319052	0.10266	3.10785	0.00188455	0.0196531	COG6	13	39655627	39791665
ENSG00000150907	679.172	0.208377	0.069785	2.98599	0.00282662	0.0264942	FOXO1	13	40555667	40666641
ENSG00000120688	231.256	0.368427	0.0815639	4.51704	6.27103e-06	0.000258238	WBP4	13	41061509	41084006
ENSG00000133106	7.80303	2.42075	0.617671	3.91916	8.88596e-05	0.00199803	EPSTI1	13	42886388	42992271
ENSG00000120675	86.0188	0.784106	0.232178	3.37718	0.000732332	0.00979477	DNAJC15	13	43023203	43114213
ENSG00000227258	8.10663	-1.15059	0.379615	-3.03094	0.00243796	0.0237074	SMIM2-AS1	13	44110451	44240517
ENSG00000174032	470.701	0.216228	0.072607	2.97806	0.00290081	0.0270129	SLC25A30	13	45393316	45418455
ENSG00000136152	587.005	0.22096	0.0729477	3.02902	0.00245351	0.0237833	COG3	13	45464898	45536701
ENSG00000136167	15.7048	1.65955	0.294701	5.63129	1.78865e-08	2.08623e-06	LCP1	13	46125920	46211871
ENSG00000136156	2885.87	0.377008	0.0751708	5.01535	5.29362e-07	3.55371e-05	ITM2B	13	48232612	48270357
ENSG00000231607	519.801	-0.319314	0.0976223	-3.27091	0.00107201	0.0129331	DLEU2	13	49956670	50125720
ENSG00000136104	1282.25	-0.199014	0.0672235	-2.96049	0.00307154	0.0280646	RNASEH2B	13	50909747	51024120
ENSG00000226792	329.25	-1.61612	0.222116	-7.27602	3.43821e-13	1.30515e-10	C13orf42	13	51082119	51200252
ENSG00000274652	19.902	-1.16961	0.324276	-3.60683	0.000309965	0.00511576		13	51180178	51180967
ENSG00000150510	942.327	0.296731	0.103183	2.87578	0.00403033	0.0338341	FAM124A	13	51222334	51284239
ENSG00000278238	24.3499	-0.606957	0.196207	-3.09345	0.00197844	0.0203577		13	52454775	52455331
ENSG00000261517	21.6591	-1.412	0.478939	-2.94819	0.00319642	0.0287899	LINC00558	13	53815419	53939960
ENSG00000234787	95.4108	-1.01496	0.342011	-2.96762	0.00300113	0.0275781	LINC00458	13	54115783	54142319
ENSG00000280165	86.7092	-0.79465	0.218082	-3.64381	0.000268629	0.00463125	PCDH20	13	61409685	61415522
ENSG00000197991	84.5383	-0.802131	0.221332	-3.62411	0.000289959	0.004886		13	61409858	61427849
ENSG00000083535	347.804	-0.21842	0.0796891	-2.74091	0.00612701	0.0454261	PIBF1	13	72782133	73016461
ENSG00000136111	1107.57	-0.20081	0.0654972	-3.06593	0.00216997	0.0217706	TBC1D4	13	75283503	75482169
ENSG00000188243	557.74	0.175324	0.0641022	2.73507	0.00623675	0.0459946	COMMD6	13	75525214	75549439
ENSG00000228002	143.761	-0.456145	0.115084	-3.96358	7.38335e-05	0.0017418	DHX9P1	13	76984868	76987943
ENSG00000227354	238.113	-0.593816	0.0965037	-6.1533	7.58862e-10	1.32029e-07	RBM26-AS1	13	79406293	79427317
ENSG00000214182	1356.62	-0.345666	0.0938935	-3.68147	0.000231893	0.00415576	PTMAP5	13	81689911	81691072
ENSG00000165300	449.599	-1.75964	0.443884	-3.96419	7.36458e-05	0.00173934	SLITRK5	13	87671371	87696272
ENSG00000215417	369.797	-0.283966	0.104357	-2.72109	0.00650674	0.0473998	MIR17HG	13	91347820	91354579
ENSG00000125257	766.028	0.310232	0.0967843	3.20539	0.00134879	0.0152464	ABCC4	13	95019835	95301475
ENSG00000102595	758.232	0.161994	0.0514794	3.14678	0.00165082	0.0177111	UGGT2	13	95801580	96053482
ENSG00000185352	371.818	0.354619	0.0975867	3.63389	0.000279181	0.00475041	HS6ST3	13	96090107	96839562
ENSG00000065150	14692.4	-0.22756	0.0597225	-3.81029	0.000138803	0.00285228	IPO5	13	97953658	98024296
ENSG00000228889	63.3132	-0.38904	0.140477	-2.76942	0.00561564	0.042903	UBAC2-AS1	13	99181223	99200757
ENSG00000139800	168.253	-0.714049	0.144014	-4.95821	7.11469e-07	4.46067e-05	ZIC5	13	99962964	99971909
ENSG00000125266	251.308	-0.998595	0.276845	-3.60705	0.000309696	0.00511576	EFNB2	13	106489745	106535662
ENSG00000275216	19.5344	2.01064	0.741	2.71341	0.00665943	0.0481721		13	109269634	109278512
ENSG00000224243	7.24119	2.06942	0.483349	4.28143	1.85699e-05	0.000616378	SOX1-OT	13	112056845	112108015
ENSG00000283828	69.7108	-0.458368	0.116266	-3.94241	8.06668e-05	0.001857		13	113149432	113154002
ENSG00000139842	2564.51	-0.0772261	0.0249843	-3.09098	0.00199499	0.0205078	CUL4A	13	113208193	113267108
ENSG00000185896	2872.41	-0.113287	0.0402742	-2.81289	0.00490986	0.0390656	LAMP1	13	113297239	113323672
ENSG00000198176	4433.64	-0.182563	0.046219	-3.94995	7.81685e-05	0.0018197	TFDP1	13	113584721	113641473
ENSG00000225210	252.016	0.343433	0.0889869	3.85937	0.00011368	0.00243927	DUXAP9	14	19062316	19131167
ENSG00000277710	11.8451	1.08831	0.299598	3.63258	0.000280602	0.00476293	NBEAP5	14	19130636	19155089
ENSG00000285990	14.8053	0.975931	0.28906	3.37622	0.000734889	0.00982267	NBEAP6	14	19244904	19269380
ENSG00000244306	603.227	0.238699	0.0802387	2.97486	0.00293125	0.027162	DUXAP10	14	19268853	19337730
ENSG00000165782	581.327	0.233594	0.0675762	3.45675	0.000546732	0.00779691	PIP4P1	14	20457681	20461465
ENSG00000165792	1356.45	-0.134835	0.047314	-2.84979	0.00437487	0.0359459	METTL17	14	20989973	20997035
ENSG00000165804	1269.05	-0.305431	0.0630296	-4.84583	1.26085e-06	7.01984e-05	ZNF219	14	21090077	21104722
ENSG00000092201	8179.42	-0.197825	0.0490349	-4.03438	5.47475e-05	0.00139053	SUPT16H	14	21351476	21384019
ENSG00000100439	279.435	0.301588	0.0713198	4.22867	2.35073e-05	0.000743615	ABHD4	14	22598237	22613215
ENSG00000197324	930.121	0.273895	0.0798011	3.43222	0.000598664	0.0083493	LRP10	14	22871740	22881713
ENSG00000100462	3788.11	-0.180606	0.0553704	-3.26178	0.00110713	0.0132314	PRMT5	14	22920525	22929408
ENSG00000129474	1365.97	-0.191003	0.0655536	-2.91369	0.00357186	0.0310943	AJUBA	14	22971177	22982551
ENSG00000139880	571.614	-0.403655	0.0952765	-4.23667	2.26858e-05	0.000720905	CDH24	14	23047062	23057538
ENSG00000100842	126.231	-4.56686	0.877108	-5.20672	1.92205e-07	1.47862e-05	EFS	14	23356403	23365752
ENSG00000100867	49.9361	1.24491	0.294561	4.22634	2.37528e-05	0.000749442	DHRS2	14	23630115	23645639
ENSG00000100897	1386.8	0.0952581	0.0353226	2.6968	0.00700086	0.0499194	DCAF11	14	24114195	24125242
ENSG00000092010	1564.75	-0.271928	0.0768481	-3.53852	0.000402381	0.00623675	PSME1	14	24136163	24138967
ENSG00000196497	1491.35	-0.308118	0.0621193	-4.9601	7.04559e-07	4.44404e-05	IPO4	14	24180219	24188869
ENSG00000259522	1515.53	-0.298205	0.0599836	-4.97145	6.64536e-07	4.25588e-05		14	24180395	24190416
ENSG00000157379	300.649	0.302653	0.100579	3.0091	0.00262022	0.0250481	DHRS1	14	24290598	24299780
ENSG00000100441	1612.82	0.209793	0.0504807	4.1559	3.24014e-05	0.000942169	KHNYN	14	24429286	24441843
ENSG00000100445	710.904	-0.136924	0.0381923	-3.58514	0.000336903	0.00540728	SDR39U1	14	24439766	24442905
ENSG00000100478	142.265	-0.331231	0.117487	-2.81931	0.00481272	0.0384981	AP4S1	14	31025106	31130996
ENSG00000198604	3264.21	-0.281727	0.0475731	-5.92197	3.18105e-09	4.84773e-07	BAZ1A	14	34752731	34875647
ENSG00000100883	1725.47	0.289235	0.0590178	4.90081	9.54411e-07	5.62887e-05	SRP54	14	34981957	35029686
ENSG00000229415	7.5457	1.2428	0.45454	2.7342	0.00625316	0.0460775	SFTA3	14	36473288	36513829
ENSG00000136352	464.693	0.719448	0.160189	4.49125	7.0806e-06	0.000285936	NKX2-1	14	36516392	36521149
ENSG00000253563	14.1392	1.03098	0.37711	2.73389	0.00625902	0.0460775	NKX2-1-AS1	14	36519278	36523016
ENSG00000165379	146.984	-0.981366	0.307604	-3.19035	0.001421	0.0158565	LRFN5	14	41606876	41904549
ENSG00000276168	72424.8	-0.516019	0.163453	-3.15698	0.0015941	0.0172534	RN7SL1	14	49586580	49586878
ENSG00000165501	704.16	-0.229722	0.0774328	-2.96673	0.00300982	0.0276337	LRR1	14	49598761	49614672
ENSG00000282885	41060.1	-0.466481	0.159174	-2.93063	0.00338275	0.02985		14	49861176	49864326
ENSG00000274012	41050.8	-0.485464	0.162368	-2.98991	0.00279063	0.0262563	RN7SL2	14	49862550	49862849
ENSG00000165527	2032.59	-0.117947	0.0372794	-3.16387	0.00155684	0.0169202	ARF6	14	49893082	49897054
ENSG00000100490	53.9709	-0.463112	0.142966	-3.23931	0.0011982	0.0139676	CDKL1	14	50326265	50416461
ENSG00000100503	2927.65	-0.21882	0.0497819	-4.39558	1.10478e-05	0.000409691	NIN	14	50719763	50831162
ENSG00000100505	2451.28	-0.191644	0.0519486	-3.68911	0.000225039	0.00405031	TRIM9	14	50975262	51096061
ENSG00000139926	546.004	0.462006	0.109755	4.20944	2.56009e-05	0.00078895	FRMD6	14	51489100	51730727
ENSG00000186469	444.888	0.346627	0.089517	3.87219	0.000107861	0.00234087	GNG2	14	51826195	51979342
ENSG00000087303	833.89	0.550403	0.166487	3.30598	0.000946463	0.0118751	NID2	14	52004803	52069228
ENSG00000087301	566.394	0.132829	0.0480096	2.76671	0.00566247	0.0431306	TXNDC16	14	52430596	52552522
ENSG00000125378	146.994	0.401689	0.0930471	4.31705	1.58126e-05	0.000546582	BMP4	14	53949736	53958761
ENSG00000198554	2058.01	-0.209153	0.0684476	-3.05567	0.00224562	0.022347	WDHD1	14	54938949	55027105
ENSG00000258776	25.6167	0.747853	0.238331	3.13787	0.00170178	0.0181738		14	56817570	56893710
ENSG00000053770	956.846	-0.220871	0.0720273	-3.06649	0.00216585	0.0217398	AP5M1	14	57268924	57298742
ENSG00000139971	426.951	0.318508	0.0747748	4.25957	2.04825e-05	0.000666095	ARMH4	14	57999735	58298139
ENSG00000100578	1044.99	-0.115372	0.0386344	-2.98623	0.00282436	0.0264925	KIAA0586	14	58427385	58551297
ENSG00000165617	226.542	-0.435853	0.0894252	-4.87394	1.09393e-06	6.29177e-05	DACT1	14	58633967	58648321
ENSG00000139970	14.5173	0.775578	0.282729	2.74318	0.00608464	0.0453211	RTN1	14	59595976	59870776
ENSG00000100612	653.185	0.226584	0.0686488	3.30062	0.000964705	0.0120317	DHRS7	14	60144119	60169856
ENSG00000179008	19.3132	1.10263	0.394432	2.7955	0.00518196	0.0402939	C14orf39	14	60396469	60515543
ENSG00000089775	363.325	-0.321884	0.0833814	-3.86038	0.00011321	0.00243662	ZBTB25	14	64449106	64505213
ENSG00000179841	124.389	-0.380624	0.106943	-3.55914	0.000372075	0.00584233	AKAP5	14	64465499	64474503
ENSG00000139998	2048.16	0.406578	0.0828011	4.91029	9.09419e-07	5.43781e-05	RAB15	14	64945814	64973226
ENSG00000081181	767.876	-0.217637	0.0553517	-3.9319	8.42782e-05	0.00192092	ARG2	14	67619920	67651708
ENSG00000185650	508.056	0.266228	0.0821533	3.24063	0.00119266	0.0139342	ZFP36L1	14	68787660	68796253
ENSG00000175985	30.0145	0.975393	0.298702	3.26544	0.00109295	0.0131293	PLEKHD1	14	69484692	69531551
ENSG00000197555	904.063	0.183914	0.0550748	3.33935	0.00083975	0.01091	SIPA1L1	14	71320449	71741229
ENSG00000119599	578.714	0.211565	0.0681083	3.1063	0.00189446	0.0197269	DCAF4	14	72926377	72959703
ENSG00000176903	1264.24	-0.131328	0.0360269	-3.64526	0.000267119	0.00461615	PNMA1	14	73711783	73714384
ENSG00000205659	483.747	-0.215503	0.0623349	-3.45719	0.000545842	0.00778954	LIN52	14	74084796	74201235
ENSG00000119681	62.9461	0.660798	0.182596	3.61891	0.000295852	0.00494143	LTBP2	14	74498183	74612378
ENSG00000119689	3134.49	-0.114568	0.0411173	-2.78637	0.00533012	0.0412156	DLST	14	74881891	74903743
ENSG00000119669	1248.34	0.249408	0.0809824	3.07978	0.00207151	0.021021	IRF2BPL	14	77024543	77028708
ENSG00000165548	237.196	0.306398	0.0981224	3.12261	0.00179257	0.018988	TMEM63C	14	77116568	77259495
ENSG00000100593	109.139	0.542608	0.145874	3.71969	0.000199464	0.00368858	ISM2	14	77474394	77498816
ENSG00000211448	10.7001	-1.8199	0.5762	-3.15845	0.00158613	0.0171759	DIO2	14	80197526	80387757
ENSG00000100629	349.508	-0.320707	0.0871032	-3.68192	0.00023148	0.00415192	CEP128	14	80476983	80959517
ENSG00000259032	131.958	-0.31167	0.0835029	-3.73245	0.000189629	0.00355711	ENSAP2	14	82692704	82693055
ENSG00000165521	430.274	-0.390021	0.0774786	-5.03392	4.80548e-07	3.26804e-05	EML5	14	88612431	88792752
ENSG00000165533	384.18	-0.235803	0.0840571	-2.80527	0.00502739	0.0395336	TTC8	14	88824153	88881078
ENSG00000198668	3377.2	-0.139674	0.0389346	-3.58739	0.000334006	0.00537654	CALM1	14	90396502	90408268
ENSG00000066455	789.118	0.331684	0.0611183	5.42692	5.73363e-08	5.34405e-06	GOLGA5	14	92794305	92839947
ENSG00000165943	308.188	0.228186	0.0637352	3.58022	0.000343299	0.00548385	MOAP1	14	93182199	93184923
ENSG00000250366	279.981	0.598467	0.162093	3.69213	0.000222383	0.00400943	TUNAR	14	95876392	95925663
ENSG00000168350	23.8267	0.67463	0.211497	3.18979	0.00142375	0.0158593	DEGS2	14	100143957	100159645
ENSG00000259052	69.6608	0.356186	0.116358	3.06113	0.00220505	0.0220378		14	100279959	100291456
ENSG00000185559	66.1443	2.00677	0.301912	6.64686	2.99407e-11	7.02363e-09	DLK1	14	100725705	100738224
ENSG00000214548	27.3995	1.1093	0.385419	2.87816	0.00399998	0.033674	MEG3	14	100779410	100861031
ENSG00000225746	13.2185	1.53273	0.549076	2.79147	0.00524697	0.0407084	MEG8	14	100894770	101038859
ENSG00000140153	723.793	0.409587	0.0904337	4.52914	5.92245e-06	0.000245335	WDR20	14	102139503	102224847
ENSG00000196663	549.219	0.146155	0.0481652	3.03446	0.00240969	0.0235201	TECPR2	14	102362941	102502477
ENSG00000156381	737.79	0.287589	0.0907497	3.16903	0.00152948	0.0167186	ANKRD9	14	102501767	102509799
ENSG00000131323	2612.97	-0.242325	0.0497057	-4.87519	1.08704e-06	6.2694e-05	TRAF3	14	102777449	102911500
ENSG00000166165	9520.47	-0.142829	0.039186	-3.64489	0.000267504	0.00461615	CKB	14	103519667	103522833
ENSG00000126215	1237.87	-0.198639	0.0552639	-3.59438	0.000325171	0.00529951	XRCC3	14	103697609	103715504
ENSG00000185100	32.391	1.14144	0.290716	3.92629	8.62657e-05	0.00195342	ADSS1	14	104724229	104747325
ENSG00000184990	1529.26	-0.191228	0.0500251	-3.82264	0.000132033	0.00274833	SIVA1	14	104753147	104768494
ENSG00000185567	246.604	0.808848	0.23293	3.47249	0.000515658	0.00753564	AHNAK2	14	104937244	104978374
ENSG00000184916	2159.49	-0.27305	0.0715726	-3.81501	0.000136177	0.00281496	JAG2	14	105140982	105168824
ENSG00000257622	141.521	-0.231432	0.0849679	-2.72376	0.00645426	0.0471881		14	105152194	105181194
ENSG00000251602	161.797	-0.337278	0.103333	-3.26398	0.00109859	0.0131666		14	105416884	105419739
ENSG00000182809	105.41	-0.539312	0.16003	-3.37006	0.000751521	0.00998597	CRIP2	14	105472962	105480162
ENSG00000185347	526.657	-0.233524	0.0718306	-3.25104	0.00114985	0.0135784	TEDC1	14	105489855	105499575
ENSG00000180229	372.165	-0.21424	0.0728998	-2.93883	0.00329454	0.0294071	HERC2P3	15	20379495	20506180
ENSG00000276550	421.452	-0.275342	0.0688504	-3.99913	6.3575e-05	0.00156339	HERC2P2	15	22495570	22590815
ENSG00000179455	28.8997	3.0062	0.675098	4.45298	8.46858e-06	0.000328638	MKRN3	15	23565674	23630075
ENSG00000206149	390.499	-0.228839	0.0627838	-3.64487	0.000267532	0.00461615	HERC2P9	15	28589492	28685264
ENSG00000234664	552.316	-0.390275	0.133356	-2.92656	0.00342738	0.0301546	HMGN2P5	15	29730713	29730985
ENSG00000198690	679.718	0.234784	0.0648332	3.62136	0.000293056	0.00491871	FAN1	15	30890559	30943108
ENSG00000166912	244.111	0.289253	0.0933611	3.09822	0.00194688	0.0201093	MTMR10	15	30938941	30991628
ENSG00000198826	1466.78	-0.125633	0.0424121	-2.96219	0.00305458	0.0279581	ARHGAP11A	15	32615144	32639941
ENSG00000198146	1530.77	-0.129942	0.0475658	-2.73183	0.00629831	0.0462741	ZNF770	15	34978341	34988287
ENSG00000259516	306.555	-0.423529	0.143762	-2.94604	0.00321868	0.0289155	ANP32AP1	15	35181799	35238197
ENSG00000259330	1069.04	0.226779	0.0703363	3.22421	0.00126323	0.0145631	INAFM2	15	40323692	40326715
ENSG00000128928	1496.66	-0.181015	0.0631354	-2.86709	0.00414269	0.0345412	IVD	15	40405485	40435947
ENSG00000166145	875.892	0.497955	0.12789	3.89363	9.87564e-05	0.00218646	SPINT1	15	40844018	40858207
ENSG00000128908	1297.57	-0.129967	0.0473006	-2.74769	0.00600174	0.0448798	INO80	15	40978880	41116280
ENSG00000187446	1702.17	0.278058	0.0474075	5.86528	4.48375e-09	6.45598e-07	CHP1	15	41230839	41281887
ENSG00000067369	2067.2	-0.123533	0.0387386	-3.1889	0.00142817	0.0158688	TP53BP1	15	43403061	43510728
ENSG00000104133	1395.81	0.141598	0.0494835	2.86153	0.00421605	0.0349852	SPG11	15	44554818	44663688
ENSG00000259479	349.991	-0.330314	0.0888407	-3.71804	0.000200772	0.00370764	SORD2P	15	44825747	44884694
ENSG00000140263	1346.4	-0.279555	0.0647944	-4.31449	1.5997e-05	0.000551129	SORD	15	45023147	45077185
ENSG00000171766	435.407	-0.723884	0.146613	-4.93738	7.91794e-07	4.87532e-05	GATM	15	45361124	45402327
ENSG00000179362	89.225	-0.715618	0.198821	-3.5993	0.000319072	0.00522068	HMGN2P46	15	45511136	45586290
ENSG00000137872	159.912	0.765028	0.199411	3.83644	0.000124832	0.00263257	SEMA6D	15	47184101	47774228
ENSG00000128951	2474.04	-0.195423	0.0524371	-3.7268	0.000193924	0.00362791	DUT	15	48331011	48343373
ENSG00000140284	440.801	-0.288626	0.0829535	-3.47937	0.000502591	0.00739685	SLC27A2	15	50182196	50236385
ENSG00000166477	974.181	-0.18744	0.0653941	-2.86631	0.00415281	0.0345619	LEO1	15	51938025	51971778
ENSG00000128833	308.353	-1.73796	0.540895	-3.21312	0.001313	0.0149471	MYO5C	15	52192322	52295804
ENSG00000140262	3055.82	0.211069	0.0693103	3.04528	0.00232464	0.0229149	TCF12	15	56918623	57299281
ENSG00000128849	622.022	0.243674	0.0792557	3.07453	0.00210831	0.021285	CGNL1	15	57375967	57550717
ENSG00000166104	10.0086	1.91352	0.614836	3.11225	0.0018567	0.0194599		15	62227896	62253235
ENSG00000138613	899.422	-0.438542	0.108653	-4.03618	5.43278e-05	0.00138155	APH1B	15	63276018	63309126
ENSG00000140455	1493.63	0.133765	0.049416	2.70692	0.00679105	0.0488516	USP3	15	63504511	63594640
ENSG00000035664	251.21	0.175703	0.0639816	2.74615	0.00602999	0.0450156	DAPK2	15	63907036	64072033
ENSG00000166797	2025.2	-0.182753	0.0656218	-2.78494	0.00535368	0.0413672	CIAO2A	15	64072565	64093857
ENSG00000259316	1492.33	-0.232268	0.0516397	-4.49786	6.86409e-06	0.000279561		15	64181180	64381440
ENSG00000166803	2412.94	-0.358297	0.0836409	-4.28376	1.83761e-05	0.000610917	PCLAF	15	64364304	64387687
ENSG00000103671	835.889	0.151282	0.0543445	2.78375	0.0053734	0.0415042	TRIP4	15	64387748	64455303
ENSG00000140451	1874.28	-0.307204	0.0846652	-3.62846	0.000285121	0.00482004	PIF1	15	64815632	64825668
ENSG00000138615	102.525	1.77473	0.541248	3.27896	0.00104191	0.0127137	CILP	15	65194760	65211473
ENSG00000270964	41.9156	-0.775537	0.174625	-4.44115	8.94783e-06	0.000342776	MAP2K5-DT	15	67541072	67542604
ENSG00000103647	123.432	0.955434	0.172271	5.54612	2.92074e-08	3.06429e-06	CORO2B	15	68578993	68727806
ENSG00000140350	12061.1	-0.258959	0.0549288	-4.71446	2.42356e-06	0.000119057	ANP32A	15	68778535	68820897
ENSG00000259781	1745.75	-0.312162	0.0787045	-3.96626	7.30086e-05	0.00173389	HMGB1P6	15	71164770	71165415
ENSG00000066933	1828.97	0.160193	0.0565751	2.83151	0.00463287	0.03736	MYO9A	15	71822291	72118577
ENSG00000067225	53432.6	-0.144189	0.0483358	-2.98306	0.0028538	0.0266704	PKM	15	72199029	72231822
ENSG00000156642	2249.51	0.140302	0.0442818	3.1684	0.00153283	0.0167202	NPTN	15	73560014	73634134
ENSG00000103855	4779.32	0.159154	0.038452	4.13903	3.48772e-05	0.000996571	CD276	15	73683966	73714514
ENSG00000205363	246.075	0.342376	0.0819523	4.17775	2.94411e-05	0.000876848	INSYN1	15	73735458	73753351
ENSG00000261801	235.413	0.282423	0.0776725	3.63607	0.000276828	0.00472191	LOXL1-AS1	15	73908071	73928248
ENSG00000137868	120.791	-0.557709	0.179891	-3.10026	0.00193349	0.0200235	STRA6	15	74179466	74212267
ENSG00000140481	46.7978	-0.752125	0.206608	-3.64035	0.000272266	0.00467358	CCDC33	15	74202705	74336472
ENSG00000138623	141.214	0.307641	0.0973937	3.15874	0.00158454	0.0171676	SEMA7A	15	74409289	74433958
ENSG00000247240	243.919	-0.288966	0.0871786	-3.31464	0.000917612	0.0116094	UBL7-AS1	15	74461265	74513636
ENSG00000140465	114.685	1.16387	0.275711	4.22135	2.42843e-05	0.000758993	CYP1A1	15	74719542	74725536
ENSG00000140497	2417.02	0.24282	0.0608007	3.99371	6.50487e-05	0.00159213	SCAMP2	15	74843730	74873365
ENSG00000169375	3935.02	-0.169709	0.0483814	-3.50774	0.000451935	0.00685222	SIN3A	15	75369379	75455842
ENSG00000140367	1734.15	0.342649	0.0508462	6.73893	1.59552e-11	3.99393e-09	UBE2Q2	15	75843307	75901078
ENSG00000117906	4766.08	0.175571	0.0640942	2.73926	0.00615774	0.0455811	RCN2	15	76931738	76954393
ENSG00000169783	1465.5	0.224366	0.0642742	3.49077	0.000481636	0.0071877	LINGO1	15	77613027	77820900
ENSG00000169684	712.24	-0.275113	0.0673433	-4.08524	4.40317e-05	0.00118645	CHRNA5	15	78565520	78595269
ENSG00000136379	1039.49	0.137538	0.0413415	3.32687	0.00087828	0.0112703	ABHD17C	15	80679684	80755621
ENSG00000140406	1434.17	0.173869	0.0600523	2.89529	0.00378806	0.0324127	TLNRD1	15	81000923	81005788
ENSG00000169612	902.178	0.202141	0.0547344	3.69313	0.000221515	0.00399723	RAMAC	15	82986210	82991057
ENSG00000169594	35.5297	2.12543	0.445545	4.77041	1.83848e-06	9.50093e-05	BNC1	15	83255884	83284664
ENSG00000140600	405.053	-0.465327	0.168748	-2.75753	0.00582396	0.0439597	SH3GL3	15	83447228	83618743
ENSG00000280038	7.44408	1.2903	0.388413	3.32198	0.000893806	0.0113994	DNM1P41	15	84166547	84169896
ENSG00000235370	58.8501	0.534786	0.171527	3.11779	0.0018221	0.019213	DNM1P51	15	84398316	84411701
ENSG00000272887	32.148	0.521888	0.19105	2.73168	0.00630124	0.0462741	CSPG4P5	15	84401807	84408005
ENSG00000136383	23.7102	1.18486	0.284974	4.15779	3.21345e-05	0.000937068	ALPK3	15	84817356	84873479
ENSG00000259295	101.757	0.432921	0.16023	2.70187	0.00689505	0.0494181	CSPG4P12	15	85191438	85213905
ENSG00000140511	1424.97	0.215356	0.0679161	3.17092	0.00151958	0.0166453	HAPLN3	15	88877294	88895597
ENSG00000140545	1501.39	0.472628	0.0965671	4.8943	9.86562e-07	5.7858e-05	MFGE8	15	88898683	88913381
ENSG00000140525	6253.66	-0.135709	0.042996	-3.15633	0.00159771	0.0172834	FANCI	15	89243945	89317261
ENSG00000255571	41.8216	0.970382	0.333882	2.90636	0.00365657	0.0316246	MIR9-3HG	15	89361579	89398487
ENSG00000157823	771.533	0.170872	0.0473736	3.60691	0.000309867	0.00511576	AP3S2	15	89830599	89894638
ENSG00000182054	1822.91	0.156827	0.0473597	3.3114	0.000928313	0.0117178	IDH2	15	90083045	90102477
ENSG00000185033	323.094	0.291987	0.0769785	3.7931	0.000148779	0.00297529	SEMA4B	15	90160604	90229679
ENSG00000197299	1152.55	-0.146049	0.051933	-2.81226	0.00491952	0.0390971	BLM	15	90717346	90816166
ENSG00000166965	1014.58	-0.169792	0.0588455	-2.88538	0.00390942	0.0331043	RCCD1	15	90954870	90963125
ENSG00000279765	297.748	-0.61872	0.140517	-4.40315	1.06689e-05	0.000397758		15	92883413	92949230
ENSG00000173575	2000.32	-0.502512	0.185223	-2.71301	0.0066676	0.0481838	CHD2	15	92900189	93027996
ENSG00000140450	231.245	0.434589	0.159188	2.73004	0.00633265	0.0464884	ARRDC4	15	97960703	97973833
ENSG00000182253	483.226	0.42317	0.142007	2.97993	0.00288314	0.0268965	SYNM	15	99098217	99135593
ENSG00000259363	47.6059	0.578739	0.159734	3.62314	0.000291047	0.00490038		15	99805793	99916818
ENSG00000131871	681.718	0.273058	0.0708792	3.85244	0.000116949	0.00249658	SELENOS	15	101270817	101277500
ENSG00000185418	471.372	0.293711	0.082187	3.57369	0.000351981	0.00560538	TARS3	15	101653596	101724473
[truncated: 920 more rows]
