# Supplementary material for: Intrinsic deletion at 10q23.31, including the PTEN gene locus, is aggravated upon CRISPR-Cas9–mediated genome engineering in HAP1 cells mimicking cancer profiles
Source: Life Sci Alliance. 2023 Nov 20;7(2):e202302128. doi: 10.26508/lsa.202302128 (PMC10662290; doi:10.26508/lsa.202302128)
Supplement: Supplementary file 5 [file LSA-2023-02128_TableS5.xlsx]

## Sheet: Table_S5
	#Table S5. Significantly enriched GO terms in molecular functions (MF) of upregulated genes
	ID	Description	GeneRatio	BgRatio	pvalue	p.adjust	qvalue	geneID	Count
	GO:0003924	GTPase activity	48/1210	357/20678	6.377e-08	7.85647e-05	7.12882e-05	RAB3B/GNG5/RHOC/ARL8A/ARF1/RHOB/RAB1A/RAB6C/RND3/ARL4C/ARF4/RAB43/MRAS/RAP2B/RASL11B/ARL15/SAR1B/RGS14/GNAI1/GNG11/ENTPD4/RGS20/GEM/RAB18/RAB1B/RHOD/RAB6A/SRPRA/LRRK2/RND1/RAB5B/ARL1/SRP54/RAB15/ADSS1/RRAD/RGS9/GNAL/EEF2/TUBB4A/RAB11B/DNM2/RAB4B/IFT27/SEPTIN3/RAB9A/RAB9B/RAP2C	48
	GO:0005516	calmodulin binding	33/1210	211/20678	2.29794e-07	0.000141553	0.000128443	MAPKAPK2/TTN/MYO1B/MAP2/WFS1/CAMK2D/MYO10/IQGAP2/RASGRF2/MYO6/CAMK2B/NOS3/GEM/PPP3CB/KCNQ1/MAP6/TRPV4/ORAI1/DAPK2/RRAD/USP6/MYO1D/NGFR/SPHK1/CNN2/MKNK2/CAMSAP3/CNN1/RYR1/SNTA1/PHKA2/CASK/PHKA1	33
	GO:0106310	protein serine kinase activity	47/1210	380/20678	1.02512e-06	0.000375158	0.000340412	PINK1/TESK2/DSTYK/CDK18/MAPKAPK2/AKT3/EIF2AK3/MYO3B/TTN/RAF1/KALRN/MAPK10/CAMK2D/DCLK2/STK10/TTBK1/SGK1/MAP3K4/CAMK2B/LIMK1/SLK/STK38L/LRRK2/NUAK1/TAOK3/DAPK2/ALPK3/AURKB/STK11/MKNK2/DAPK3/MAP2K2/MAP2K7/MARK4/LMTK3/SIK1/BCR/PRKX/CDKL5/MAP3K15/CASK/CDK16/ARAF/PIM2/PAK3/STK26/IRAK1	47
	GO:0051020	GTPase binding	41/1210	316/20678	1.46501e-06	0.000375158	0.000340412	YIPF1/PIFO/EXOC8/TMEM127/PDE6D/ATG16L1/IQGAP2/KIF3A/TBC1D7/RANBP9/HACE1/MICALL2/EXOC4/RAB11FIP1/CYRIB/NDRG1/C9orf72/OPTN/CCDC186/ARHGAP1/EHD1/PICALM/BICD1/LRRK2/CORO1C/LCP1/GOLGA5/KCTD13/AP1G1/ARHGAP44/NGFR/DAPK3/SH3GL1/EVI5L/YIPF2/CDKL5/ATP7A/PAK3/OCRL/ATP6AP1/GDI1	41
	GO:0031267	small GTPase binding	38/1210	283/20678	1.52256e-06	0.000375158	0.000340412	YIPF1/PIFO/EXOC8/TMEM127/PDE6D/IQGAP2/KIF3A/TBC1D7/RANBP9/HACE1/MICALL2/EXOC4/RAB11FIP1/CYRIB/NDRG1/C9orf72/OPTN/CCDC186/ARHGAP1/EHD1/PICALM/BICD1/LRRK2/CORO1C/GOLGA5/KCTD13/AP1G1/ARHGAP44/NGFR/DAPK3/EVI5L/YIPF2/CDKL5/ATP7A/PAK3/OCRL/ATP6AP1/GDI1	38
	GO:0005525	GTP binding	48/1210	402/20678	2.16278e-06	0.000444091	0.00040296	RAB3B/AK4/RHOC/ARL8A/HHAT/ARF1/RHOB/RAB1A/RAB6C/RND3/ARL4C/ARF4/RAB43/MRAS/RAP2B/RASL11B/ARL15/SAR1B/GNAI1/GEM/RAB18/EHD1/RAB1B/RHOD/RAB6A/SRPRA/LRRK2/RND1/RAB5B/ARL1/SRP54/RAB15/ADSS1/RRAD/GNAL/EEF2/TUBB4A/RAB11B/DNM2/RAB4B/IRGQ/TGM2/IFT27/SEPTIN3/RAB9A/RAB9B/GLUD2/RAP2C	48
	GO:0030215	semaphorin receptor binding	9/1210	24/20678	4.58328e-06	0.000806658	0.000731947	SEMA4A/SEMA3G/SEMA3E/SEMA3D/SEMA4G/SEMA6D/SEMA7A/SEMA4B/SEMA6B	9
	GO:0000149	SNARE binding	21/1210	120/20678	5.89693e-06	0.000908127	0.000824018	STX12/SYT6/SEC22B/VPS54/SNCA/SEC24D/SEC24A/TMED9/ABL1/SEC24C/STX3/STX5/SYT12/PICALM/LRRK2/SYT17/STX4/STX8/GOSR2/NAPG/VAMP7	21
	GO:0003779	actin binding	52/1210	473/20678	9.2811e-06	0.00111548	0.00101217	MIB2/MACF1/HOOK1/CAPG/NEB/MYO3B/TTN/MYO1B/MYL3/SNCA/MYO10/IQGAP2/DST/MYO6/PHACTR2/MICALL2/CAMK2B/ARPC1B/NOS3/NCALD/TMOD1/GSN/ABL1/SHTN1/STK38L/LRRK2/CORO1C/TRPV4/LCP1/ADSS1/CORO2B/MYO9A/TLNRD1/CORO7/COTL1/MYO18A/MYO1D/MYOM1/CNN2/EEF2/CAMSAP3/CNN1/SNTA1/EPB41L1/TMSB4X/DMD/SHROOM4/OPHN1/TMSB15A/PLS3/ZNF185/EMD	52
	GO:0019001	guanyl nucleotide binding	48/1210	425/20678	9.95964e-06	0.00111548	0.00101217	RAB3B/AK4/RHOC/ARL8A/HHAT/ARF1/RHOB/RAB1A/RAB6C/RND3/ARL4C/ARF4/RAB43/MRAS/RAP2B/RASL11B/ARL15/SAR1B/GNAI1/GEM/RAB18/EHD1/RAB1B/RHOD/RAB6A/SRPRA/LRRK2/RND1/RAB5B/ARL1/SRP54/RAB15/ADSS1/RRAD/GNAL/EEF2/TUBB4A/RAB11B/DNM2/RAB4B/IRGQ/TGM2/IFT27/SEPTIN3/RAB9A/RAB9B/GLUD2/RAP2C	48
	GO:0032561	guanyl ribonucleotide binding	48/1210	425/20678	9.95964e-06	0.00111548	0.00101217	RAB3B/AK4/RHOC/ARL8A/HHAT/ARF1/RHOB/RAB1A/RAB6C/RND3/ARL4C/ARF4/RAB43/MRAS/RAP2B/RASL11B/ARL15/SAR1B/GNAI1/GEM/RAB18/EHD1/RAB1B/RHOD/RAB6A/SRPRA/LRRK2/RND1/RAB5B/ARL1/SRP54/RAB15/ADSS1/RRAD/GNAL/EEF2/TUBB4A/RAB11B/DNM2/RAB4B/IRGQ/TGM2/IFT27/SEPTIN3/RAB9A/RAB9B/GLUD2/RAP2C	48
	GO:0045499	chemorepellent activity	9/1210	28/20678	1.95695e-05	0.00200914	0.00182306	SEMA4A/SEMA3G/SEMA3E/SEMA3D/SEMA4G/SEMA6D/SEMA7A/SEMA4B/SEMA6B	9
	GO:0047045	testosterone 17-beta-dehydrogenase (NADP+) activity	5/1210	8/20678	3.28404e-05	0.00311226	0.00282401	HSD17B3/AKR1C1/AKR1C3/HSD17B6/HSD17B14	5
	GO:0051015	actin filament binding	30/1210	234/20678	4.53617e-05	0.00382803	0.00347348	MACF1/CAPG/NEB/TTN/MYO1B/MYO10/IQGAP2/MYO6/MICALL2/ARPC1B/TMOD1/GSN/ABL1/SHTN1/CORO1C/TRPV4/LCP1/ADSS1/CORO2B/CORO7/COTL1/MYO18A/MYO1D/MYOM1/EEF2/CAMSAP3/DMD/SHROOM4/PLS3/ZNF185	30
	GO:0004674	protein serine/threonine kinase activity	46/1210	426/20678	4.66075e-05	0.00382803	0.00347348	PINK1/TESK2/CDK18/IKBKE/MAPKAPK2/AKT3/EIF2AK3/ACVR1/TTN/RAF1/KALRN/MAPK10/CAMK2D/STK10/TTBK1/SGK1/MAP3K4/CAMK2B/LIMK1/CPNE3/SLK/STK38L/LRRK2/NUAK1/TAOK3/DAPK2/AURKB/STK11/MKNK2/DAPK3/MAP2K2/MARK4/VRK3/SIK1/BCR/PRKX/CDKL5/PHKA2/MAP3K15/CASK/CDK16/ARAF/PIM2/PHKA1/PAK3/IRAK1	46
	GO:0005543	phospholipid binding	50/1210	483/20678	6.61667e-05	0.00509484	0.00462297	SYT6/SHC1/EXOC8/CAPG/STAM2/MYO1B/MME/PLD1/EXOC1/SNCA/ANXA5/RAPGEF2/SNX25/MYO10/IQGAP2/SNX3/SNX9/GSDME/RASA4B/RASA4/CPNE3/GSDMD/ANXA1/GSN/PSAP/ANXA11/MYOF/KCNQ1/PHLDA2/OSBPL5/TPP1/OSBP/SYT12/PICALM/MFGE8/SYT17/CPNE2/PLA2G15/ARHGAP44/TOM1L2/GSDMB/WIPI1/WDR45B/APOE/NSFL1C/PCYT1B/OPHN1/SNX12/OGT/MTM1	50
	GO:0019003	GDP binding	14/1210	76/20678	0.000115982	0.00840532	0.00762683	RAB3B/ARF1/RHOB/MRAS/RAP2B/GNAI1/GEM/RAB18/RAB5B/SRP54/RAB11B/RAB9A/RAB9B/RAP2C	14
	GO:0034596	phosphatidylinositol phosphate 4-phosphatase activity	5/1210	10/20678	0.000133843	0.00916078	0.00831233	FIG4/PIP4P2/INPP5F/PIP4P1/OCRL	5
	GO:0005484	SNAP receptor activity	9/1210	36/20678	0.000174549	0.0113181	0.0102699	STX12/SEC22B/BET1L/STX3/STX5/STX4/STX8/GOSR2/VAMP7	9
	GO:0008239	dipeptidyl-peptidase activity	5/1210	11/20678	0.000233545	0.0143864	0.013054	DPP3/PRCP/CTSC/NAALAD2/DPP9	5
	GO:0015631	tubulin binding	41/1210	393/20678	0.000246603	0.0144674	0.0131274	MACF1/HOOK1/PDE4B/TTLL7/PIFO/ARL8A/MAP1LC3C/REEP1/MAP2/ARL4C/SNCA/UNC5C/DCLK2/KIF3A/CCDC69/RGS14/DST/GJA1/CLIP2/KIF13B/NCALD/NDRG1/C9orf24/STIM1/MAP6/GABARAPL1/IRAG2/LRRK2/TRPV4/CHP1/NDEL1/APC2/CAMSAP3/DNM2/MARK4/KLC3/TTLL1/MID1/EFHC2/MAP7D3/EMD	41
	GO:0051213	dioxygenase activity	15/1210	95/20678	0.000395462	0.0219865	0.0199502	PLOD1/P3H1/PTGS2/KDM5B/P4HA2/PLOD3/KDM7A/IDO1/PHYH/HPD/FTO/ALOX12B/KDM4B/ALKBH7/PHF8	15
	GO:0003925	G protein activity	9/1210	40/20678	0.000410463	0.0219865	0.0199502	RAB1A/MRAS/RAP2B/RASL11B/RAB1B/RAB5B/RAB11B/RAB4B/RAP2C	9
	GO:0043014	alpha-tubulin binding	9/1210	41/20678	0.000498906	0.0256105	0.0232385	TTLL7/ARL8A/ARL4C/SNCA/NCALD/C9orf24/TRPV4/NDEL1/EFHC2	9
	GO:0004897	ciliary neurotrophic factor receptor activity	4/1210	8/20678	0.000675166	0.0332722	0.0301906	IL6R/LIFR/OSMR/IL13RA1	4
	GO:0016706	2-oxoglutarate-dependent dioxygenase activity	10/1210	54/20678	0.00102607	0.0486199	0.0441168	PLOD1/P3H1/KDM5B/P4HA2/PLOD3/KDM7A/PHYH/FTO/KDM4B/PHF8	10
