# Supplementary material for: Intrinsic deletion at 10q23.31, including the PTEN gene locus, is aggravated upon CRISPR-Cas9–mediated genome engineering in HAP1 cells mimicking cancer profiles
Source: Life Sci Alliance. 2023 Nov 20;7(2):e202302128. doi: 10.26508/lsa.202302128 (PMC10662290; doi:10.26508/lsa.202302128)
Supplement: Supplementary file 6 [file LSA-2023-02128_TableS6.xlsx]

## Sheet: Table_S6
	#Table S6. Significantly enriched GO terms in molecular functions (MF) of downregulated genes
	ID	Description	GeneRatio	BgRatio	pvalue	p.adjust	qvalue	geneID	Count
	GO:0003697	single-stranded DNA binding	36/1157	131/20678	6.30019e-16	7.52873e-13	6.77768e-13	DHX9/NUCKS1/TSNAX/TSN/HSPD1/MLH1/MCM2/HMCES/SMC4/HMGB2/SSBP2/RAD50/PURA/MCM3/PMS2/HNRNPA2B1/MCM7/MCM4/RECQL4/APTX/SMC2/RAD23B/MCM10/RAD51AP1/WBP11/HMGB1/BRCA2/BLM/TERF2IP/RPA1/TOP3A/NME1/SSBP4/CDC45/MCM5/DMC1	36
	GO:0140097	catalytic activity, acting on DNA	47/1157	236/20678	1.94226e-14	1.1605e-11	1.04473e-11	MUTYH/DCLRE1B/DHX9/EXO1/TOP2B/MCM2/RUVBL1/RFC1/PRIMPOL/RAD1/RAD50/MCM3/ASCC3/RFC2/MCM7/XRCC2/MCM4/RECQL4/APTX/ERCC6L2/SMC3/DCLRE1A/FEN1/RAD9A/POLD3/UNG/POLE/RFC3/XRCC3/INO80/PIF1/BLM/CHD2/NTHL1/CHD9/CHD3/TOP3A/NME1/BRIP1/XRCC1/LIG1/POLD1/PCNA/MGME1/RTEL1/MCM5/DMC1	47
	GO:0042393	histone binding	43/1157	265/20678	2.83023e-10	1.12738e-07	1.01491e-07	SAMD11/NOC2L/RCC1/ANP32E/IPO9/MCM2/TBL1XR1/ANP32C/NPM1/DEK/PHF10/BAZ1B/NCAPG2/ATAD2/TONSL/UHRF2/SPIN1/ANP32B/RNF20/PHF19/SET/MLLT10/DNAJC9/SSRP1/KMT2A/NCAPD3/YEATS4/SART3/INO80/TP53BP1/ANP32A/CHD2/SUPT6H/SUZ12/EZH1/MBTD1/CBX2/CXXC1/PIH1D1/KMT5C/CHAF1B/HIRA/THAP7	43
	GO:0008094	ATP-dependent activity, acting on DNA	27/1157	120/20678	4.02822e-10	1.15243e-07	1.03747e-07	DHX9/TOP2B/MCM2/RUVBL1/RFC1/RAD50/MCM3/ASCC3/RFC2/MCM7/XRCC2/MCM4/RECQL4/ERCC6L2/SMC3/RFC3/XRCC3/INO80/PIF1/BLM/CHD2/CHD9/CHD3/BRIP1/RTEL1/MCM5/DMC1	27
	GO:0003684	damaged DNA binding	20/1157	68/20678	4.82189e-10	1.15243e-07	1.03747e-07	MUTYH/DCLRE1B/HMGB2/RAD1/NBN/RECQL4/APTX/RAD23B/DCLRE1A/FEN1/UNG/HMGB1/TP53BP1/BLM/NTHL1/RPA1/BRCA1/XRCC1/POLD1/PCNA	20
	GO:0003678	DNA helicase activity	19/1157	72/20678	9.66043e-09	1.92403e-06	1.7321e-06	DHX9/MCM2/RUVBL1/RAD50/MCM3/ASCC3/RFC2/MCM7/MCM4/RECQL4/RFC3/PIF1/BLM/CHD2/CHD9/CHD3/BRIP1/RTEL1/MCM5	19
	GO:0016887	ATP hydrolysis activity	43/1157	309/20678	3.29184e-08	5.61964e-06	5.05903e-06	KIF1B/TOR3A/DHX9/ABCB10/DDX18/HSPD1/MLH1/KIF15/MCM2/RUVBL1/DDX60L/DDX46/HSPA9/MCM3/ASCC3/PMS2/DDX56/MCM7/MCM4/ATAD2/RECQL4/DDX21/ATAD1/KIF20B/KIF18A/DDX47/ATP2B1/INO80/PIF1/BLM/CHD2/KIF22/CHD9/DHX38/DHX33/CHD3/MYO19/BRIP1/DDX49/COQ8B/DDX27/RTEL1/MCM5	43
	GO:0004386	helicase activity	30/1157	178/20678	5.76517e-08	8.61172e-06	7.75263e-06	DHX9/DDX18/MCM2/RUVBL1/DDX60L/RAD50/DDX46/MCM3/ASCC3/DDX56/RFC2/MCM7/MCM4/RECQL4/ERCC6L2/DDX21/DDX47/RFC3/PIF1/BLM/CHD2/CHD9/DHX38/DHX33/CHD3/BRIP1/DDX49/DDX27/RTEL1/MCM5	30
	GO:0016741	transferase activity, transferring one-carbon groups	35/1157	238/20678	1.59078e-07	2.1122e-05	1.90149e-05	CAD/METTL8/THUMPD3/NSD2/TRMT11/MRM2/EZH2/TRMT9B/TGS1/TRMO/CSKMT/EED/ALKBH8/FDXACB1/KMT2A/METTL7B/KMT5A/METTL17/PRMT5/GATM/EEF2KMT/SETD6/MRM3/SMYD4/METTL16/SHMT1/SUZ12/EZH1/TYMS/CXXC1/TRMT1/KMT5C/GART/SETD4/TRMT2A	35
	GO:0004529	exodeoxyribonuclease activity	10/1157	24/20678	2.75993e-07	2.99828e-05	2.69918e-05	DCLRE1B/EXO1/RAD1/APTX/DCLRE1A/FEN1/RAD9A/POLE/POLD1/MGME1	10
	GO:0016895	exodeoxyribonuclease activity, producing 5'-phosphomonoesters	10/1157	24/20678	2.75993e-07	2.99828e-05	2.69918e-05	DCLRE1B/EXO1/RAD1/APTX/DCLRE1A/FEN1/RAD9A/POLE/POLD1/MGME1	10
	GO:0017116	single-stranded DNA helicase activity	9/1157	23/20678	2.08552e-06	0.000207683	0.000186965	DHX9/MCM2/MCM3/RFC2/MCM7/MCM4/RFC3/PIF1/MCM5	9
	GO:0008168	methyltransferase activity	31/1157	224/20678	2.9788e-06	0.00027382	0.000246505	METTL8/THUMPD3/NSD2/TRMT11/MRM2/EZH2/TRMT9B/TGS1/TRMO/CSKMT/EED/ALKBH8/FDXACB1/KMT2A/METTL7B/KMT5A/METTL17/PRMT5/EEF2KMT/SETD6/MRM3/SMYD4/METTL16/SUZ12/EZH1/TYMS/CXXC1/TRMT1/KMT5C/SETD4/TRMT2A	31
	GO:0004536	deoxyribonuclease activity	14/1157	59/20678	3.39024e-06	0.000289381	0.000260513	DCLRE1B/EXO1/RAD1/RAD50/APTX/DCLRE1A/FEN1/RAD9A/POLE/XRCC3/NME1/XRCC1/POLD1/MGME1	14
	GO:0031491	nucleosome binding	16/1157	76/20678	3.74454e-06	0.000298315	0.000268556	NOC2L/HMGN2/RCC1/H1-10/H2AZ1/H1-4/H1-3/MLLT10/SSRP1/EED/SUPT16H/SUPT6H/EZH1/MBD2/HIRA/THAP7	16
	GO:0140142	nucleocytoplasmic carrier activity	10/1157	33/20678	8.20447e-06	0.000580398	0.000522499	IPO9/TMCO6/XPO5/RAN/XPO4/IPO5/IPO4/KPNB1/TNPO2/CSE1L	10
	GO:0001222	transcription corepressor binding	11/1157	40/20678	8.2567e-06	0.000580398	0.000522499	PER3/ZNF644/HDGF/PER2/HDAC3/ESR1/EZH2/CTBP2/EED/SUZ12/THAP7	11
	GO:0017056	structural constituent of nuclear pore	9/1157	27/20678	9.75941e-06	0.000647916	0.000583282	NDC1/TPR/NUP155/NUP205/NUP188/NUP160/NUP93/NUP88/NUP85	9
	GO:0003688	DNA replication origin binding	7/1157	16/20678	1.234e-05	0.000776121	0.000698697	ORC1/DHX9/HSPD1/MCM2/MCM10/CDC45/MCM5	7
	GO:0008170	N-methyltransferase activity	18/1157	102/20678	1.30816e-05	0.000781624	0.000703651	NSD2/TRMT11/EZH2/TRMO/CSKMT/EED/FDXACB1/KMT2A/KMT5A/PRMT5/EEF2KMT/SETD6/METTL16/EZH1/CXXC1/TRMT1/KMT5C/SETD4	18
	GO:0046982	protein heterodimerization activity	39/1157	337/20678	1.42082e-05	0.000808512	0.000727857	RCC1/H3C14/H2BC19P/H3C15/H2AC20/ATP1B1/BARD1/TOP2B/QTRT2/H2AZ1/LSM6/H3C1/H4C2/H3C2/H4C3/H3C4/H3C8/H2AC11/H4C9/H2AC12/H4C11/H4C12/ZHX2/PDSS1/NOLC1/SMC3/JAM3/PHB2/H4-16/H2AJ/IRAK3/RAN/PRMT5/KATNB1/ERBB2/MAPK4/TCF4/BCL2/H2BS1	39
	GO:0000217	DNA secondary structure binding	10/1157	38/20678	3.24414e-05	0.00176216	0.00158637	CLSPN/HMGB2/HMGA1/XRCC2/RECQL4/KMT2A/RAD51AP1/HMGB1/XRCC3/BLM	10
	GO:0060590	ATPase regulator activity	6/1157	13/20678	3.69781e-05	0.00192125	0.00172959	GRPEL2/BAG2/BAG4/BRSK2/KATNB1/PFN1	6
	GO:0008757	S-adenosylmethionine-dependent methyltransferase activity	23/1157	165/20678	4.84925e-05	0.00241452	0.00217366	METTL8/THUMPD3/NSD2/TRMT11/MRM2/EZH2/TRMO/CSKMT/EED/FDXACB1/KMT2A/METTL7B/KMT5A/PRMT5/EEF2KMT/SETD6/MRM3/METTL16/EZH1/CXXC1/TRMT1/KMT5C/SETD4	23
	GO:0140098	catalytic activity, acting on RNA	46/1157	452/20678	6.72701e-05	0.00321551	0.00289474	WARS2/DARS2/DHX9/TSNAX/EXO1/PNPT1/DDX18/METTL8/THUMPD3/LARS2/QTRT2/GATB/DDX60L/PRIMPOL/DDX46/FARS2/QRSL1/TRMT11/MRM2/DDX56/DUS4L/TRMT9B/TGS1/TRMO/EXOSC2/DDX21/FEN1/ALKBH8/FDXACB1/PUS3/DDX47/PRIM1/PIF1/POLR3K/DHX38/MRM3/METTL16/DHX33/AARSD1/BRIP1/NARS1/TRMT1/DDX49/DDX27/TRMT2A/TRMU	46
	GO:0008173	RNA methyltransferase activity	13/1157	67/20678	7.40799e-05	0.00340483	0.00306517	METTL8/THUMPD3/TRMT11/MRM2/TRMT9B/TGS1/TRMO/ALKBH8/FDXACB1/MRM3/METTL16/TRMT1/TRMT2A	13
	GO:0043138	3'-5' DNA helicase activity	6/1157	15/20678	9.78799e-05	0.00433209	0.00389993	DHX9/MCM2/ASCC3/RECQL4/BLM/MCM5	6
	GO:0016796	exonuclease activity, active with either ribo- or deoxyribonucleic acids and producing 5'-phosphomonoesters	12/1157	61/20678	0.00012105	0.00516622	0.00465085	DCLRE1B/EXO1/PNPT1/RAD1/APTX/EXOSC2/DCLRE1A/FEN1/RAD9A/POLE/POLD1/MGME1	12
	GO:0070182	DNA polymerase binding	7/1157	22/20678	0.00013675	0.00563506	0.00507292	FANCD2/HSP90AB1/NAT10/HMGB1/FANCI/PCNA/RTEL1	7
	GO:0042162	telomeric DNA binding	9/1157	37/20678	0.00015611	0.00621838	0.00559805	NCL/RAD50/PURA/HNRNPA2B1/TP53BP1/PIF1/BLM/TERF2IP/RPA1	9
	GO:0016279	protein-lysine N-methyltransferase activity	12/1157	65/20678	0.000227704	0.00877762	0.00790199	NSD2/EZH2/CSKMT/EED/KMT2A/KMT5A/EEF2KMT/SETD6/EZH1/CXXC1/KMT5C/SETD4	12
	GO:0016278	lysine N-methyltransferase activity	12/1157	66/20678	0.000264329	0.00987105	0.00888633	NSD2/EZH2/CSKMT/EED/KMT2A/KMT5A/EEF2KMT/SETD6/EZH1/CXXC1/KMT5C/SETD4	12
	GO:0003725	double-stranded RNA binding	13/1157	76/20678	0.00027963	0.00992818	0.00893776	DHX9/HSPD1/MBNL1/ZNF346/HSP90AB1/MTDH/APTX/DDX21/TUBA1B/OAS3/HMGB1/DHX33/LSM14A	13
	GO:0001221	transcription coregulator binding	14/1157	86/20678	0.000282475	0.00992818	0.00893776	PER3/ZNF644/HDGF/CREB1/PER2/HDAC3/ESR1/CBX3/EZH2/TFAM/CTBP2/EED/SUZ12/THAP7	14
	GO:0042799	histone methyltransferase activity (H4-K20 specific)	4/1157	7/20678	0.000297775	0.0101669	0.00915267	NSD2/KMT5A/KMT5C/SETD4	4
	GO:0019205	nucleobase-containing compound kinase activity	9/1157	42/20678	0.000434885	0.0141853	0.0127702	AK2/MAGI3/UCK2/DTYMK/ADK/NME4/NME1/TK1/UCKL1	9
	GO:0043021	ribonucleoprotein complex binding	22/1157	179/20678	0.000439211	0.0141853	0.0127702	SERBP1/DHX9/MRPS27/ETF1/GEMIN5/NPM1/XPO5/EZH2/LETM2/BOP1/MRRF/NOLC1/UNG/PRMT5/EIF3C/C1QBP/DHX33/EIF5A/ERAL1/NME1/TACO1/CCDC47	22
	GO:0016879	ligase activity, forming carbon-nitrogen bonds	10/1157	51/20678	0.000452223	0.0142212	0.0128026	CTPS1/CAD/TTL/MCCC1/PAICS/GATB/GCLC/QRSL1/PFAS/GART	10
	GO:0051539	4 iron, 4 sulfur cluster binding	9/1157	43/20678	0.000523018	0.0160258	0.0144271	MUTYH/NDUFS2/NDUFS1/ETFDH/POLE/NTHL1/BRIP1/POLD1/RTEL1	9
	GO:0035312	5'-3' exodeoxyribonuclease activity	4/1157	8/20678	0.000569133	0.0170028	0.0153067	DCLRE1B/EXO1/APTX/DCLRE1A	4
	GO:0016874	ligase activity	22/1157	184/20678	0.00064172	0.0187038	0.0168379	CTPS1/WARS2/DARS2/CAD/TTL/LARS2/MCCC1/PAICS/GATB/ACSL6/FARS2/GCLC/QRSL1/ATP5F1B/ACACB/SLC27A2/PFAS/AARSD1/NARS1/LIG1/ACSS1/GART	22
	GO:0042054	histone methyltransferase activity	11/1157	63/20678	0.000675393	0.0192165	0.0172995	NSD2/EZH2/EED/KMT2A/KMT5A/PRMT5/SUZ12/EZH1/CXXC1/KMT5C/SETD4	11
	GO:0071837	HMG box domain binding	5/1157	14/20678	0.000711599	0.0197758	0.017803	PRRX1/POU3F3/DLX5/GATA3/PAX6	5
	GO:0008276	protein methyltransferase activity	14/1157	96/20678	0.000886439	0.0240749	0.0216732	NSD2/EZH2/CSKMT/EED/KMT2A/KMT5A/PRMT5/EEF2KMT/SETD6/SUZ12/EZH1/CXXC1/KMT5C/SETD4	14
	GO:0019206	nucleoside kinase activity	4/1157	9/20678	0.000979086	0.0260002	0.0234064	UCK2/ADK/TK1/UCKL1	4
	GO:0003746	translation elongation factor activity	6/1157	22/20678	0.00104082	0.0264635	0.0238235	EEF1B2/GFM1/TSFM/TUFM/EIF5A/EEF1A2	6
	GO:0061608	nuclear import signal receptor activity	6/1157	22/20678	0.00104082	0.0264635	0.0238235	IPO9/TMCO6/IPO5/IPO4/KPNB1/TNPO2	6
	GO:0140101	catalytic activity, acting on a tRNA	19/1157	155/20678	0.00108096	0.0269114	0.0242268	WARS2/DARS2/METTL8/THUMPD3/LARS2/QTRT2/GATB/FARS2/QRSL1/TRMT11/DUS4L/TRMT9B/TRMO/ALKBH8/PUS3/AARSD1/NARS1/TRMT1/TRMU	19
	GO:0000049	tRNA binding	12/1157	77/20678	0.00112128	0.0273454	0.0246175	DARS2/MRPS27/THG1L/FARS2/XPO5/TRMT11/TRMT9B/NAT10/ALKBH8/RPUSD4/TRMT1/TRMU	12
	GO:0004527	exonuclease activity	13/1157	88/20678	0.00118299	0.0282734	0.0254529	DCLRE1B/EXO1/PNPT1/RAD1/RAD50/APTX/EXOSC2/DCLRE1A/FEN1/RAD9A/POLE/POLD1/MGME1	13
	GO:0018024	histone-lysine N-methyltransferase activity	9/1157	49/20678	0.00141003	0.033039	0.0297431	NSD2/EZH2/EED/KMT2A/KMT5A/EZH1/CXXC1/KMT5C/SETD4	9
	GO:0016884	carbon-nitrogen ligase activity, with glutamine as amido-N-donor	4/1157	10/20678	0.00155971	0.0330568	0.0297591	CAD/GATB/QRSL1/PFAS	4
	GO:0032356	oxidized DNA binding	4/1157	10/20678	0.00155971	0.0330568	0.0297591	MUTYH/RECQL4/BLM/XRCC1	4
	GO:0000064	L-ornithine transmembrane transporter activity	3/1157	5/20678	0.00160443	0.0330568	0.0297591	SLC7A2/SLC7A1/SLC7A3	3
	GO:0016416	O-palmitoyltransferase activity	3/1157	5/20678	0.00160443	0.0330568	0.0297591	CPT2/CPT1A/CPT1B	3
	GO:0062037	D-loop DNA binding	3/1157	5/20678	0.00160443	0.0330568	0.0297591	RECQL4/RAD51AP1/BLM	3
	GO:0097100	supercoiled DNA binding	3/1157	5/20678	0.00160443	0.0330568	0.0297591	HMGB2/PSIP1/HMGB1	3
	GO:0097177	mitochondrial ribosome binding	3/1157	5/20678	0.00160443	0.0330568	0.0297591	MRPS27/C1QBP/TACO1	3
	GO:0030515	snoRNA binding	7/1157	32/20678	0.00165236	0.0334673	0.0301287	IMP4/NOP14/PRKDC/NUDT5/DDX21/NOLC1/NOP56	7
	GO:0000400	four-way junction DNA binding	5/1157	17/20678	0.00191102	0.0380612	0.0342643	HMGB2/XRCC2/HMGB1/XRCC3/BLM	5
	GO:0019843	rRNA binding	12/1157	82/20678	0.00195703	0.0383385	0.0345139	IMP4/BRIX1/MRPS27/NPM1/RCC1L/RPL8/DDX21/MRPL11/RPUSD4/ERAL1/TACO1/NOL12	12
	GO:0008175	tRNA methyltransferase activity	7/1157	33/20678	0.00199734	0.0384971	0.0346567	METTL8/THUMPD3/TRMT11/TRMT9B/TRMO/ALKBH8/TRMT1	7
	GO:0008022	protein C-terminus binding	22/1157	201/20678	0.00204673	0.0388229	0.03495	ATP1B1/CENPF/PCGF1/NCL/TOP2B/SCLT1/PRKAA1/PRDX3/HRAS/SIPA1/NUMA1/PHB2/YEATS4/BRCA2/SH3GL3/SIAH1/KSR1/ERBB2/TCF4/PCNA/CEP250/PEX26	22
	GO:0000774	adenyl-nucleotide exchange factor activity	4/1157	11/20678	0.00234291	0.0424208	0.038189	GRPEL2/BAG2/BAG4/PFN1	4
	GO:0005049	nuclear export signal receptor activity	4/1157	11/20678	0.00234291	0.0424208	0.038189	XPO5/RAN/XPO4/CSE1L	4
	GO:0032404	mismatch repair complex binding	4/1157	11/20678	0.00234291	0.0424208	0.038189	MUTYH/MLH1/PMS2/PCNA	4
