# Supplementary material for: Intrinsic deletion at 10q23.31, including the PTEN gene locus, is aggravated upon CRISPR-Cas9–mediated genome engineering in HAP1 cells mimicking cancer profiles
Source: Life Sci Alliance. 2023 Nov 20;7(2):e202302128. doi: 10.26508/lsa.202302128 (PMC10662290; doi:10.26508/lsa.202302128)
Supplement: Supplementary file 7 [file LSA-2023-02128_TableS7.xlsx]

## Sheet: Table_S7
	#Table S7. Significantly enriched GO terms in biological processes (BP) of upregulated genes
	ID	Description	GeneRatio	BgRatio	pvalue	p.adjust	qvalue	geneID	Count
	GO:0048193	Golgi vesicle transport	62/1181	326/20870	2.33154e-17	1.49848e-13	1.33119e-13	MACF1/SEC22B/COPA/BLZF1/ARF1/EXOC8/NRBP1/VPS54/RAB1A/EXOC6B/RAB6C/MYO1B/ACSL3/SEC13/ARF4/COPG1/COPB2/EXOC1/SEC31A/SEC24D/TMED7/SAR1B/SEC24A/YIPF5/TMED9/SNX3/EXOC4/CREB3L2/OPTN/SEC24C/SEC23IP/BET1L/OSBPL5/STX5/RAB1B/RAB6A/ARCN1/LRRK2/MON2/ARL1/COG6/COG3/GOLGA5/SCAMP2/AP3S2/CORO7/AP1G1/TRAPPC1/MYO18A/GOSR2/WIPI1/NAPG/AP3D1/TRAPPC5/DNM2/TMED1/TRAPPC6A/KDELR1/ATP9A/ARFGAP3/SNX12/VAMP7	62
	GO:0006888	endoplasmic reticulum to Golgi vesicle-mediated transport	30/1181	139/20870	1.70643e-10	4.89695e-07	4.35024e-07	SEC22B/COPA/ARF1/NRBP1/RAB1A/SEC13/ARF4/COPG1/COPB2/SEC31A/SEC24D/TMED7/SAR1B/SEC24A/YIPF5/TMED9/CREB3L2/SEC24C/SEC23IP/STX5/RAB1B/ARCN1/LRRK2/COG3/TRAPPC1/TRAPPC5/TMED1/TRAPPC6A/KDELR1/VAMP7	30
	GO:0016050	vesicle organization	48/1181	311/20870	2.2858e-10	4.89695e-07	4.35024e-07	STX12/HOOK1/SEC22B/S100A10/ARF1/EXOC8/RAB1A/TMEM127/STAM2/SEC13/ALS2CL/TMF1/TMCC1/VPS8/SEC31A/SNCA/SEC24D/SAR1B/SEC24A/YIPF5/TMED9/SNX3/VPS37A/ANXA1/SEC24C/OSBP/STX3/VPS37C/STX5/PICALM/IRAG2/CORO1C/PHETA1/CHP1/SPG11/STX4/AP1G1/STX8/MYO18A/GOSR2/SPHK1/AP3D1/NECTIN2/TRAPPC6A/BLOC1S3/ARFGAP3/SRPX/VAMP7	48
	GO:0048675	axon extension	28/1181	130/20870	7.24379e-10	1.1639e-06	1.03396e-06	MACF1/SEMA4A/MAP2/SEMA3G/RUFY3/LIMK1/SEMA3E/SEMA3D/C9orf72/ABL1/ANAPC2/PPP3CB/SEMA4G/SHTN1/SPG11/SEMA6D/SEMA7A/SEMA4B/NDEL1/WNT3/SEMA6B/PTPRS/DNM2/APOE/CDKL5/USP9X/NLGN3/GDI1	28
	GO:1990138	neuron projection extension	34/1181	189/20870	1.80189e-09	2.31614e-06	2.05756e-06	MACF1/SEMA4A/ITSN2/MAP2/SEMA3G/RUFY3/LIMK1/SEMA3E/SEMA3D/C9orf72/ABL1/ANAPC2/PPP3CB/SEMA4G/SHTN1/POSTN/SPG11/SEMA6D/SEMA7A/SEMA4B/SYT17/NDEL1/WNT3/RNF157/NEDD4L/STK11/SEMA6B/PTPRS/DNM2/APOE/CDKL5/USP9X/NLGN3/GDI1	34
	GO:0060560	developmental growth involved in morphogenesis	40/1181	253/20870	3.55191e-09	3.80469e-06	3.37992e-06	MACF1/SEMA4A/KDM5B/ITSN2/EPB41L5/HOXD13/MAP2/SEMA3G/RUFY3/LIMK1/SEMA3E/SEMA3D/EXT1/C9orf72/ABL1/ANAPC2/PPP3CB/SEMA4G/SHTN1/POSTN/BMP4/SPG11/SEMA6D/SEMA7A/SEMA4B/SYT17/NDEL1/WNT3/TBX2/RNF157/NEDD4L/STK11/SEMA6B/PTPRS/DNM2/APOE/CDKL5/USP9X/NLGN3/GDI1	40
	GO:0051650	establishment of vesicle localization	31/1181	170/20870	6.64175e-09	6.09807e-06	5.41727e-06	PINK1/ARF1/RAB1A/EXOC6B/MYO1B/MAP2/TBC1D23/SNCA/KIF3A/SAR1B/TMED9/MYO6/EXOC4/CCDC186/PICALM/IRAG2/LRRK2/CHP1/SPG11/AP3S2/NDEL1/MYO1D/WIPI1/STK11/AP3D1/RAB11B/DNM2/BLOC1S3/ARFGAP3/F8A3/VAMP7	31
	GO:0007030	Golgi organization	31/1181	173/20870	1.02305e-08	8.21891e-06	7.30133e-06	HOOK1/SEC22B/PDE4DIP/BLZF1/RAB1A/GORASP2/GOLGB1/RAB43/TMED7/YIPF5/TMED9/CUL7/HACE1/YWHAZ/SURF4/OPTN/SEC23IP/STX5/LRRK2/ARL1/COG3/GOLGA5/MYO18A/VMP1/DYM/MAP2K2/CAMSAP3/DNM2/TMED1/NSFL1C/VAMP7	31
	GO:0030516	regulation of axon extension	23/1181	104/20870	1.38754e-08	9.90857e-06	8.80235e-06	MACF1/SEMA4A/MAP2/SEMA3G/RUFY3/LIMK1/SEMA3E/SEMA3D/ABL1/ANAPC2/SEMA4G/SHTN1/SEMA6D/SEMA7A/SEMA4B/NDEL1/WNT3/SEMA6B/PTPRS/DNM2/APOE/CDKL5/GDI1	23
	GO:0051648	vesicle localization	32/1181	188/20870	2.15048e-08	1.38211e-05	1.22781e-05	PINK1/ARF1/RAB1A/EXOC6B/MYO1B/MAP2/TBC1D23/SNCA/KIF3A/SAR1B/TMED9/MYO6/EXOC4/CCDC186/PICALM/IRAG2/LRRK2/CHP1/SPG11/AP3S2/NDEL1/MYO1D/WIPI1/STK11/AP3D1/RAB11B/DNM2/BLOC1S3/SYN3/ARFGAP3/F8A3/VAMP7	32
	GO:0010975	regulation of neuron projection development	57/1181	467/20870	3.7796e-08	2.20831e-05	1.96177e-05	MACF1/P3H1/ROR1/SEMA4A/FKBP1B/NFE2L2/MAP2/ITM2C/SEMA3G/ROBO1/PLXND1/RUFY3/RAPGEF2/CUL7/CNR1/SNX3/FIG4/CAMK2B/LIMK1/SEMA3E/SEMA3D/CREB3L2/NEFL/KIF13B/ANAPC2/SEMA4G/SHTN1/INPP5F/EHD1/MAP6/CAPRIN2/LRRK2/TRPV4/SIPA1L1/SEMA6D/NPTN/SEMA7A/SEMA4B/NDEL1/ARHGAP44/WNT3/NEDD4L/STK11/SF3A2/SEMA6B/PTPRS/CRTC1/SCN1B/APOE/CHODL/LGALS1/CDKL5/EFHC2/ARMCX5-GPRASP2/BHLHB9/PAK3/GDI1	57
	GO:0050770	regulation of axonogenesis	29/1181	165/20870	4.72546e-08	2.53088e-05	2.24833e-05	MACF1/SEMA4A/MAP2/SEMA3G/ROBO1/PLXND1/RUFY3/LIMK1/SEMA3E/SEMA3D/NEFL/KIF13B/ANAPC2/SEMA4G/SHTN1/MAP6/SIPA1L1/SEMA6D/SEMA7A/SEMA4B/NDEL1/WNT3/STK11/SEMA6B/PTPRS/CHODL/CDKL5/PAK3/GDI1	29
	GO:0061387	regulation of extent of cell growth	23/1181	119/20870	1.94329e-07	9.60734e-05	8.53476e-05	MACF1/SEMA4A/MAP2/SEMA3G/RUFY3/LIMK1/SEMA3E/SEMA3D/ABL1/ANAPC2/SEMA4G/SHTN1/SEMA6D/SEMA7A/SEMA4B/NDEL1/WNT3/SEMA6B/PTPRS/DNM2/APOE/CDKL5/GDI1	23
	GO:0007409	axonogenesis	53/1181	445/20870	2.50015e-07	0.000114775	0.000101961	EPHA10/MACF1/PLPPR4/SEMA4A/GDF7/MAP2/SEMA3G/ROBO1/KALRN/PLXND1/RUFY3/UNC5C/EVX1/LIMK1/SEMA3E/SEMA3D/NEFL/KIF13B/EXT1/C9orf72/ABL1/ANAPC2/PPP3CB/PAX2/SEMA4G/SHTN1/MAP6/PICALM/NKX2-1/SIPA1L1/SPG11/SEMA6D/NPTN/SEMA7A/SEMA4B/NDEL1/WNT3/NGFR/STK11/SEMA6B/PTPRS/DNM2/SCN1B/APOE/NTN5/CHODL/CDKL5/USP9X/OPHN1/EFNB1/NLGN3/PAK3/GDI1	53
	GO:0001755	neural crest cell migration	15/1181	56/20870	3.23851e-07	0.000138759	0.000123268	SEMA4A/ACVR1/SEMA3G/HAND2/SEMA3E/SEMA3D/SEMA4G/CORO1C/BMP4/SEMA6D/SEMA7A/SEMA4B/SEMA6B/NRTN/EFNB1	15
	GO:0061564	axon development	57/1181	500/20870	3.85378e-07	0.000154801	0.000137519	EPHA10/MACF1/PLPPR4/SEMA4A/GDF7/FKBP1B/MAP2/SEMA3G/ROBO1/KALRN/PLXND1/RUFY3/UNC5C/CNR1/EVX1/LIMK1/SEMA3E/SEMA3D/NEFL/KIF13B/EXT1/C9orf72/ABL1/ANAPC2/PPP3CB/PAX2/SEMA4G/SHTN1/INPP5F/MAP6/PICALM/NKX2-1/SIPA1L1/SPG11/SEMA6D/NPTN/SEMA7A/SEMA4B/NDEL1/WNT3/NGFR/STK11/SEMA6B/PTPRS/DNM2/SCN1B/APOE/NTN5/CHODL/CDKL5/USP9X/OPHN1/EFNB1/NLGN3/PLP1/PAK3/GDI1	57
	GO:0000045	autophagosome assembly	22/1181	116/20870	5.01634e-07	0.000189647	0.000168475	PINK1/STX12/SH3GLB1/SEC22B/MAP1LC3C/RAB1A/ATG16L1/RAB43/C9orf72/BAG3/RAB1B/GABARAPL1/LRRK2/PIP4K2C/NUPR1/VMP1/WIPI1/WDR45B/NSFL1C/TP53INP2/UBQLN2/MTM1	22
	GO:0032535	regulation of cellular component size	49/1181	411/20870	6.85175e-07	0.000229718	0.000204071	WDTC1/MACF1/RAB3B/SEMA4A/ARF1/AKT3/CAPG/NEB/MAP2/SEMA3G/CRACD/RUFY3/IQGAP2/SLC12A2/FCHSD1/SNX9/LIMK1/SEMA3E/SEMA3D/ARPC1B/NEFL/DEPTOR/CYRIB/TMOD1/GSN/ABL1/ANAPC2/SEMA4G/SHTN1/PICALM/TRPV4/SEMA6D/SEMA7A/SEMA4B/COTL1/RAP1GAP2/NDEL1/WNT3/SEMA6B/PTPRS/DNM2/APOE/HCK/TMSB4X/CDKL5/ATP7A/TMSB15A/PAK3/GDI1	49
	GO:0048588	developmental cell growth	36/1181	261/20870	6.92618e-07	0.000229718	0.000204071	MACF1/SEMA4A/ITSN2/MAP2/SEMA3G/RUFY3/LIMK1/SEMA3E/SEMA3D/EXT1/C9orf72/ABL1/ANAPC2/PPP3CB/SEMA4G/SHTN1/POSTN/SPG11/SEMA6D/SEMA7A/SEMA4B/SYT17/NDEL1/WNT3/RNF157/SMAD7/NEDD4L/STK11/SEMA6B/PTPRS/DNM2/APOE/CDKL5/USP9X/NLGN3/GDI1	36
	GO:0008361	regulation of cell size	30/1181	197/20870	7.14852e-07	0.000229718	0.000204071	WDTC1/MACF1/SEMA4A/AKT3/MAP2/SEMA3G/RUFY3/SLC12A2/LIMK1/SEMA3E/SEMA3D/DEPTOR/ABL1/ANAPC2/SEMA4G/SHTN1/TRPV4/SEMA6D/SEMA7A/SEMA4B/RAP1GAP2/NDEL1/WNT3/SEMA6B/PTPRS/DNM2/APOE/CDKL5/ATP7A/GDI1	30
	GO:0007033	vacuole organization	30/1181	201/20870	1.10278e-06	0.000337503	0.000299823	PINK1/STX12/HOOK1/SH3GLB1/SEC22B/ARF1/MAP1LC3C/RAB1A/ATG16L1/RAB43/FIG4/EXT1/C9orf72/BAG3/TPP1/RAB1B/GABARAPL1/LRRK2/PIP4K2C/SPG11/NUPR1/VMP1/WIPI1/WDR45B/NSFL1C/TP53INP2/SRPX/ATP6AP2/UBQLN2/MTM1	30
	GO:1905037	autophagosome organization	22/1181	122/20870	1.22905e-06	0.000359049	0.000318964	PINK1/STX12/SH3GLB1/SEC22B/MAP1LC3C/RAB1A/ATG16L1/RAB43/C9orf72/BAG3/RAB1B/GABARAPL1/LRRK2/PIP4K2C/NUPR1/VMP1/WIPI1/WDR45B/NSFL1C/TP53INP2/UBQLN2/MTM1	22
	GO:0006900	vesicle budding from membrane	15/1181	64/20870	2.07444e-06	0.000579671	0.000514955	S100A10/ARF1/RAB1A/SEC13/SEC31A/SEC24D/SAR1B/SEC24A/TMED9/SNX3/SEC24C/PICALM/MYO18A/AP3D1/ARFGAP3	15
	GO:0048843	negative regulation of axon extension involved in axon guidance	10/1181	29/20870	2.41417e-06	0.000646494	0.000574318	SEMA4A/SEMA3G/SEMA3E/SEMA3D/SEMA4G/SEMA6D/SEMA7A/SEMA4B/WNT3/SEMA6B	10
	GO:0030705	cytoskeleton-dependent intracellular transport	30/1181	210/20870	2.78306e-06	0.000715469	0.000635592	HOOK1/ARL8A/RAB1A/MYO1B/MAP2/COPG1/MYO10/KIF3A/DST/MYO6/NEFL/CCDC186/BAG3/RAB6A/MAP6/BICD1/SPG11/AP3S2/NDEL1/FLOT2/MYO1D/STK11/AP3D1/CAMSAP3/BLOC1S3/KLC3/IFT27/ARMCX3/F8A3/VAMP7	30
	GO:0031346	positive regulation of cell projection organization	44/1181	376/20870	4.09918e-06	0.00099711	0.00088579	MACF1/P3H1/ROR1/FKBP1B/NFE2L2/ROBO1/PLXND1/TAPT1/RUFY3/RAPGEF2/CUL7/CNR1/SNX3/FIG4/CAMK2B/LIMK1/CREB3L2/NEFL/ANAPC2/SHTN1/EHD1/MAP6/CAPRIN2/GRIP1/CORO1C/NPTN/SEMA7A/NDEL1/WNT3/STK11/SF3A2/DNM2/CRTC1/SCN1B/APOE/MARK4/FUZ/CHODL/CDKL5/ATP7A/ARMCX5-GPRASP2/BHLHB9/PAK3/GDI1	44
	GO:0051656	establishment of organelle localization	47/1181	413/20870	4.18888e-06	0.00099711	0.00088579	PINK1/S100A13/ARF1/RAB1A/EXOC6B/MYO1B/MAP2/TBC1D23/COPG1/SNCA/KIF3A/SAR1B/TMED9/MYO6/GJA1/EXOC4/NEFL/GEM/YWHAZ/CCDC186/RAB6A/PICALM/IRAG2/BICD1/LRRK2/CHP1/SPG11/AP3S2/IL4R/AURKB/NDEL1/MYO1D/MEIOC/WIPI1/STK11/AP3D1/TLE6/RAB11B/DNM2/NECTIN2/BLOC1S3/NSFL1C/ARFGAP3/ARMCX3/ATP6AP1/F8A3/VAMP7	47
	GO:0014031	mesenchymal cell development	17/1181	87/20870	6.39238e-06	0.00146257	0.00129928	HEYL/SEMA4A/ACVR1/SEMA3G/TAPT1/HAND2/SEMA3E/SEMA3D/SEMA4G/CORO1C/BMP4/SEMA6D/SEMA7A/SEMA4B/SEMA6B/NRTN/EFNB1	17
	GO:0030517	negative regulation of axon extension	12/1181	46/20870	6.59942e-06	0.00146257	0.00129928	SEMA4A/MAP2/SEMA3G/SEMA3E/SEMA3D/SEMA4G/SEMA6D/SEMA7A/SEMA4B/WNT3/SEMA6B/PTPRS	12
	GO:0048864	stem cell development	17/1181	88/20870	7.51011e-06	0.00160892	0.00142929	SEMA4A/ACVR1/SEMA3G/TAPT1/FGF2/HAND2/SEMA3E/SEMA3D/SEMA4G/CORO1C/BMP4/SEMA6D/SEMA7A/SEMA4B/SEMA6B/NRTN/EFNB1	17
	GO:0050919	negative chemotaxis	12/1181	48/20870	1.0638e-05	0.0022055	0.00195927	SEMA4A/SEMA3G/ROBO1/UNC5C/PDGFA/SEMA3E/SEMA3D/SEMA4G/SEMA6D/SEMA7A/SEMA4B/SEMA6B	12
	GO:0046777	protein autophosphorylation	32/1181	248/20870	1.16271e-05	0.00224377	0.00199327	PINK1/MAPKAPK2/EIF2AK3/RAP2B/CAMK2D/PDGFC/STK10/FLT4/PDGFA/CAMK2B/ABL1/SLK/LRRK2/TAOK3/CHP1/DAPK2/MVP/AURKB/STK11/MKNK2/DAPK3/MAP2K2/HCK/SIK1/BCR/PDGFB/PRKX/CDKL5/PIM2/STK26/RAP2C/IRAK1	32
	GO:0071526	semaphorin-plexin signaling pathway	11/1181	41/20870	1.19247e-05	0.00224377	0.00199327	SEMA4A/SEMA3G/PLXND1/HAND2/SEMA3E/SEMA3D/SEMA4G/SEMA6D/SEMA7A/SEMA4B/SEMA6B	11
	GO:0014032	neural crest cell development	16/1181	82/20870	1.21115e-05	0.00224377	0.00199327	SEMA4A/ACVR1/SEMA3G/TAPT1/HAND2/SEMA3E/SEMA3D/SEMA4G/CORO1C/BMP4/SEMA6D/SEMA7A/SEMA4B/SEMA6B/NRTN/EFNB1	16
	GO:0098876	vesicle-mediated transport to the plasma membrane	23/1181	150/20870	1.22191e-05	0.00224377	0.00199327	MACF1/BLZF1/EXOC8/EXOC6B/ACSL3/ARL4C/EXOC1/MAPK10/SNX3/MICALL2/EXOC4/OPTN/INPP5F/OSBPL5/ARHGAP1/STX3/EHD1/GRIP1/ARHGAP44/RAB11B/DNM2/ATP9A/SNX12	23
	GO:0022604	regulation of cell morphogenesis	39/1181	332/20870	1.29976e-05	0.00226379	0.00201105	FBLIM1/MACF1/RHOC/S100A10/SEMA4A/F11R/RHOB/ITSN2/RND3/PLXND1/MELTF/MYO10/CUL7/CAMK2B/SEMA3E/ANXA1/ABL1/ANAPC2/FAM171A1/RHOD/CAPRIN2/RND1/GRIP1/CORO1C/POSTN/MYO9A/SYT17/RNF157/NEDD4L/DAPK3/ARHGEF18/DNM2/HCK/CDKL5/SH3KBP1/BRWD3/ARMCX5-GPRASP2/BHLHB9/PAK3	39
	GO:0060485	mesenchyme development	37/1181	308/20870	1.30325e-05	0.00226379	0.00201105	TRIM62/HEYL/SEMA4A/ADIPOR1/EPB41L5/ACVR1/SEMA3G/ROBO1/TAPT1/RBPJ/HAND2/DAB2/CUL7/SEMA3E/SEMA3D/EXOC4/NOS3/LOXL2/EXT1/PAX2/SEMA4G/CORO1C/NKX2-1/BMP4/ZFP36L1/SEMA6D/SEMA7A/SEMA4B/TBX2/SMAD7/SEMA6B/NRTN/SPRED3/FUZ/SNAI1/POFUT2/EFNB1	37
	GO:0002082	regulation of oxidative phosphorylation	8/1181	22/20870	1.60883e-05	0.00254081	0.00225715	PINK1/AK4/SNCA/UQCC2/DNAJC15/NUPR1/ATP7A/ABCD1	8
	GO:0048762	mesenchymal cell differentiation	32/1181	252/20870	1.61489e-05	0.00254081	0.00225715	TRIM62/HEYL/SEMA4A/ADIPOR1/EPB41L5/ACVR1/SEMA3G/TAPT1/RBPJ/HAND2/DAB2/CUL7/SEMA3E/SEMA3D/LOXL2/EXT1/PAX2/SEMA4G/CORO1C/NKX2-1/BMP4/SEMA6D/SEMA7A/SEMA4B/SMAD7/SEMA6B/NRTN/SPRED3/FUZ/SNAI1/POFUT2/EFNB1	32
	GO:0014033	neural crest cell differentiation	17/1181	93/20870	1.61697e-05	0.00254081	0.00225715	SEMA4A/ACVR1/SEMA3G/TAPT1/HAND2/SEMA3E/SEMA3D/EXT1/SEMA4G/CORO1C/BMP4/SEMA6D/SEMA7A/SEMA4B/SEMA6B/NRTN/EFNB1	17
	GO:0048841	regulation of axon extension involved in axon guidance	10/1181	35/20870	1.62087e-05	0.00254081	0.00225715	SEMA4A/SEMA3G/SEMA3E/SEMA3D/SEMA4G/SEMA6D/SEMA7A/SEMA4B/WNT3/SEMA6B	10
	GO:1901136	carbohydrate derivative catabolic process	26/1181	185/20870	1.68565e-05	0.00257944	0.00229147	FBXO44/CDA/FUCA1/PDE4B/CHI3L2/CHIA/OVGP1/NAGK/ADAMTS9/HPSE/NUDT9/FGF2/MGAT1/NEU1/ENTPD4/OGA/NT5C2/MLYCD/PDE4A/FBXO17/NCCRP1/CST3/EDEM2/ADA2/APOBEC3G/ABCD1	26
	GO:0010720	positive regulation of cell development	38/1181	325/20870	1.85619e-05	0.00277435	0.00246462	MACF1/S100A10/F11R/PROC/ROBO1/PLXND1/MME/RUFY3/RGS14/CUL7/TTBK1/CAMK2B/LIMK1/NEFL/ABL1/ANAPC2/SHTN1/MAP6/CAPRIN2/BMP4/SPINT1/NPTN/SEMA7A/BNC1/NDEL1/WNT3/SMAD7/STK11/S1PR2/DNM2/TGM2/CHODL/CDKL5/ARMCX5-GPRASP2/BHLHB9/PAK3/ATP6AP1/GDI1	38
	GO:0006891	intra-Golgi vesicle-mediated transport	10/1181	36/20870	2.13103e-05	0.00311276	0.00276525	COPA/RAB6C/COPG1/COPB2/RAB6A/COG6/COG3/GOLGA5/GOSR2/NAPG	10
	GO:0099003	vesicle-mediated transport in synapse	28/1181	210/20870	2.1943e-05	0.00313395	0.00278407	RAB3B/DNAJC6/SYT6/ITSN2/PLD1/MAPK10/SNCA/CNR1/PPP3CB/SNCG/STX3/SYT12/PICALM/BACE1/LRRK2/SLC4A8/GRIP1/STX4/AP2B1/AP3D1/PIP5K1C/SH3GL1/DNM2/SYN3/NLGN4X/CASK/OPHN1/NLGN3	28
	GO:0016482	cytosolic transport	26/1181	188/20870	2.24458e-05	0.00313607	0.00278595	HOOK1/VPS54/TMEM87B/RAB6C/MAP2/TBC1D23/DAB2/SNX3/DENND2A/BET1L/STX5/RAB6A/LRRK2/MON2/ARL1/PHETA1/CORO7/AP1G1/STX8/MYO1D/WIPI1/MAP2K2/ATP9A/RAB9A/SNX12/RAB9B	26
	GO:0050772	positive regulation of axonogenesis	16/1181	87/20870	2.6332e-05	0.00345002	0.00306485	MACF1/ROBO1/PLXND1/RUFY3/LIMK1/NEFL/ANAPC2/SHTN1/MAP6/SEMA7A/NDEL1/WNT3/STK11/CHODL/CDKL5/GDI1	16
	GO:0050771	negative regulation of axonogenesis	14/1181	69/20870	2.64678e-05	0.00345002	0.00306485	SEMA4A/MAP2/SEMA3G/RUFY3/SEMA3E/SEMA3D/SEMA4G/SEMA6D/SEMA7A/SEMA4B/WNT3/SEMA6B/PTPRS/GDI1	14
	GO:0006892	post-Golgi vesicle-mediated transport	19/1181	116/20870	2.67125e-05	0.00345002	0.00306485	MACF1/BLZF1/EXOC8/VPS54/EXOC6B/MYO1B/ACSL3/EXOC1/EXOC4/OPTN/OSBPL5/MON2/SCAMP2/AP3S2/CORO7/AP1G1/WIPI1/AP3D1/DNM2	19
	GO:0051960	regulation of nervous system development	50/1181	482/20870	2.684e-05	0.00345002	0.00306485	MACF1/HEYL/SEMA4A/EIF2AK3/MAP2/SEMA3G/ROBO1/PLXND1/MME/RUFY3/RAPGEF2/RGS14/CUL7/TTBK1/FIG4/CAMK2B/LIMK1/SEMA3E/SEMA3D/ELAPOR2/LRRN3/NEFL/ANAPC2/LRRTM3/SEMA4G/PITX3/SHTN1/MAP6/CTSC/CAPRIN2/SPINT1/SEMA6D/NPTN/SEMA7A/IDH2/SEMA4B/NDEL1/WNT3/STK11/SEMA6B/PTPRS/LRRC4B/TGM2/CHODL/CDKL5/NLGN3/ARMCX5-GPRASP2/BHLHB9/PAK3/GDI1	50
	GO:0048489	synaptic vesicle transport	11/1181	45/20870	3.10997e-05	0.00387351	0.00344107	PINK1/ARF1/MAP2/SNCA/PICALM/LRRK2/SPG11/AP3S2/AP3D1/DNM2/BLOC1S3	11
	GO:0046839	phospholipid dephosphorylation	12/1181	53/20870	3.13401e-05	0.00387351	0.00344107	PLPPR4/PLPP1/FIG4/PIP4P2/INPP5F/PIP4P1/MTMR10/PLPPR3/PLPPR2/OCRL/MTM1/MTMR1	12
	GO:0007015	actin filament organization	49/1181	473/20870	3.33401e-05	0.00404296	0.00359159	RHOC/S100A10/F11R/ARF1/RHOB/CAPG/RND3/NEB/TTN/MYO1B/ITGB5/CRACD/RUFY3/IQGAP2/FCHSD1/MYO6/SNX9/MICALL2/LIMK1/ARPC1B/CYRIB/C9orf72/TMOD1/GSN/ABL1/FAM171A1/MCU/SHTN1/RHOD/RND1/CORO1C/TRPV4/LCP1/CGNL1/CORO2B/CORO7/KCTD13/COTL1/MYO1D/TLE6/ARHGEF18/HCK/PPM1F/TMSB4X/SH3KBP1/SHROOM4/TMSB15A/PAK3/PLS3	49
	GO:0006644	phospholipid metabolic process	46/1181	435/20870	3.4743e-05	0.00413506	0.00367341	FABP3/SERINC2/SLC44A3/PLPPR4/ARF1/ACSL3/PIK3CB/PLD1/LIPH/GPAT3/SNCA/FGF2/PLPP1/SERINC5/FIG4/PDGFA/LPL/PIP4P2/PIP5K1B/SAMD8/INPP5F/OSBPL5/SMPD1/PLAAT4/PLAAT3/PIP4K2C/PIP4P1/ABHD4/NKX2-1/MTMR10/CHP1/LPCAT2/PLA2G15/PLPPR3/GPX4/PIP5K1C/PNPLA6/SLC44A2/PLPPR2/SLC27A1/PIK3R2/PDGFB/PCYT1B/OCRL/MTM1/MTMR1	46
	GO:0016236	macroautophagy	37/1181	323/20870	3.71763e-05	0.00430224	0.00382193	PINK1/STX12/SH3GLB1/SEC22B/UBQLN4/QSOX1/EXOC8/MAP1LC3C/RAB1A/STAM2/ATG16L1/RAB43/EXOC1/STBD1/ILRUN/SESN1/EXOC4/VPS37A/C9orf72/OPTN/BAG3/VPS37C/RAB1B/SESN3/GABARAPL1/LRRK2/PIP4K2C/NUPR1/VMP1/WIPI1/WDR45B/NSFL1C/TP53INP2/ATP6V1E1/UBQLN2/LAMP2/MTM1	37
	GO:0016197	endosomal transport	31/1181	251/20870	3.74865e-05	0.00430224	0.00382193	ITSN2/VPS54/TMEM87B/RAB6C/ARL4C/TBC1D23/TMCC1/SNX3/SNX9/MICALL2/DENND2A/INPP5F/BET1L/ARHGAP1/STX5/EHD1/AP5B1/RAB6A/PICALM/LRRK2/GRIP1/ARL1/CORO1C/PHETA1/ARHGAP44/AP3D1/RAB11B/ATP9A/RAB9A/SNX12/RAB9B	31
	GO:1903715	regulation of aerobic respiration	9/1181	32/20870	4.95153e-05	0.00558306	0.00495976	PINK1/AK4/SNCA/UQCC2/TRPV4/DNAJC15/NUPR1/ATP7A/ABCD1	9
	GO:0048846	axon extension involved in axon guidance	10/1181	40/20870	5.77868e-05	0.00629484	0.00559207	SEMA4A/SEMA3G/SEMA3E/SEMA3D/SEMA4G/SEMA6D/SEMA7A/SEMA4B/WNT3/SEMA6B	10
	GO:1902284	neuron projection extension involved in neuron projection guidance	10/1181	40/20870	5.77868e-05	0.00629484	0.00559207	SEMA4A/SEMA3G/SEMA3E/SEMA3D/SEMA4G/SEMA6D/SEMA7A/SEMA4B/WNT3/SEMA6B	10
	GO:0099504	synaptic vesicle cycle	25/1181	190/20870	7.37424e-05	0.00789904	0.00701717	RAB3B/DNAJC6/SYT6/ITSN2/PLD1/SNCA/CNR1/PPP3CB/SNCG/STX3/SYT12/PICALM/BACE1/LRRK2/SLC4A8/STX4/AP3D1/PIP5K1C/SH3GL1/DNM2/SYN3/NLGN4X/CASK/OPHN1/NLGN3	25
	GO:0050767	regulation of neurogenesis	42/1181	398/20870	7.84952e-05	0.00809153	0.00718817	MACF1/HEYL/SEMA4A/MAP2/SEMA3G/ROBO1/PLXND1/MME/RUFY3/RAPGEF2/RGS14/CUL7/TTBK1/CAMK2B/LIMK1/SEMA3E/SEMA3D/NEFL/ANAPC2/SEMA4G/PITX3/SHTN1/MAP6/CAPRIN2/SPINT1/SEMA6D/NPTN/SEMA7A/IDH2/SEMA4B/NDEL1/WNT3/STK11/SEMA6B/PTPRS/TGM2/CHODL/CDKL5/ARMCX5-GPRASP2/BHLHB9/PAK3/GDI1	42
	GO:0002028	regulation of sodium ion transport	16/1181	95/20870	8.01593e-05	0.00809153	0.00718817	ARF1/CAMK2D/GLRX/KCNQ1/TESC/P2RX4/CHP1/PRSS8/FGF11/NEDD4L/DNM2/SCN1B/FXYD3/SNTA1/SIK1/DMD	16
	GO:0097479	synaptic vesicle localization	12/1181	58/20870	8.06406e-05	0.00809153	0.00718817	PINK1/ARF1/MAP2/SNCA/PICALM/LRRK2/SPG11/AP3S2/AP3D1/DNM2/BLOC1S3/SYN3	12
	GO:0034764	positive regulation of transmembrane transport	28/1181	226/20870	8.26671e-05	0.00809153	0.00718817	C1QTNF12/PINK1/AZIN2/GSTM2/ARF1/NFE2L2/STAC/SNCA/GLRX/ABCB1/CALCR/KCNH2/CA2/ABL1/GSTO1/KCNQ1/STIM1/TESC/CHP1/VMP1/RGS9/C3/DNM2/TMSB4X/DMD/NLGN3/PLP1/GPC3	28
	GO:0048488	synaptic vesicle endocytosis	13/1181	67/20870	8.30933e-05	0.00809153	0.00718817	DNAJC6/ITSN2/SNCA/PPP3CB/SNCG/PICALM/LRRK2/PIP5K1C/SH3GL1/DNM2/NLGN4X/OPHN1/NLGN3	13
	GO:0140238	presynaptic endocytosis	13/1181	67/20870	8.30933e-05	0.00809153	0.00718817	DNAJC6/ITSN2/SNCA/PPP3CB/SNCG/PICALM/LRRK2/PIP5K1C/SH3GL1/DNM2/NLGN4X/OPHN1/NLGN3	13
	GO:0031345	negative regulation of cell projection organization	25/1181	193/20870	9.52832e-05	0.00914008	0.00811966	SEMA4A/MAP2/ITM2C/SEMA3G/RUFY3/RAPGEF2/TBC1D7/SEMA3E/SEMA3D/SEMA4G/INPP5F/LRRK2/TRPV4/SEMA6D/SEMA7A/SEMA4B/ARHGAP44/WNT3/SEMA6B/PTPRS/EVI5L/DNM2/APOE/LGALS1/GDI1	25
	GO:0048638	regulation of developmental growth	38/1181	351/20870	9.9232e-05	0.0093296	0.00828802	MACF1/SEMA4A/ITSN2/MEIS1/MAP2/SEMA3G/RBPJ/RUFY3/FGF2/JARID2/GJA1/LIMK1/SEMA3E/SEMA3D/ABL1/ANAPC2/SEMA4G/ADRB1/SHTN1/BMP4/SEMA6D/SEMA7A/SEMA4B/SYT17/FTO/NDEL1/WNT3/TBX2/RNF157/SMAD7/NEDD4L/SEMA6B/PTPRS/DNM2/APOE/WWC3/CDKL5/GDI1	38
	GO:0048640	negative regulation of developmental growth	18/1181	117/20870	0.000100162	0.0093296	0.00828802	SEMA4A/MEIS1/MAP2/SEMA3G/JARID2/GJA1/SEMA3E/SEMA3D/SEMA4G/ADRB1/BMP4/SEMA6D/SEMA7A/SEMA4B/WNT3/SEMA6B/PTPRS/WWC3	18
	GO:0048863	stem cell differentiation	27/1181	217/20870	0.000102176	0.00938122	0.00833387	SEMA4A/ACVR1/NFE2L2/SEMA3G/TAPT1/RBPJ/FGF2/HAND2/JARID2/SEMA3E/SEMA3D/EXT1/ABL1/PAX2/SEMA4G/LMBR1L/CORO1C/BMP4/SEMA6D/SEMA7A/SEMA4B/WNT3/TBX2/SEMA6B/NRTN/EFNB1/FOXO4	27
	GO:0090110	COPII-coated vesicle cargo loading	6/1181	15/20870	0.000104231	0.0094351	0.00838174	RAB1A/SEC13/SEC31A/SEC24D/SEC24A/SEC24C	6
	GO:0099518	vesicle cytoskeletal trafficking	14/1181	78/20870	0.000108956	0.00969285	0.00861072	RAB1A/MYO1B/MAP2/KIF3A/MYO6/CCDC186/AP3S2/NDEL1/MYO1D/STK11/AP3D1/BLOC1S3/F8A3/VAMP7	14
	GO:0097237	cellular response to toxic substance	20/1181	139/20870	0.000110095	0.00969285	0.00861072	PINK1/PRDX1/AKR1A1/GSTM2/MGST3/PTGS2/NFE2L2/SELENOT/ABCG2/GLRX/SESN1/NOS3/PRXL2A/GSTO1/H19/GSTP1/SELENOS/GPX4/APOE/ATP7A	20
	GO:0010970	transport along microtubule	22/1181	161/20870	0.000111659	0.00969777	0.00861509	ARL8A/RAB1A/MAP2/COPG1/KIF3A/DST/NEFL/BAG3/RAB6A/BICD1/SPG11/AP3S2/NDEL1/FLOT2/STK11/AP3D1/CAMSAP3/BLOC1S3/KLC3/IFT27/ARMCX3/VAMP7	22
	GO:0043270	positive regulation of ion transport	33/1181	294/20870	0.000141248	0.012104	0.0107527	PINK1/RAB3B/GSTM2/ARF1/STAC/WFS1/SNCA/GLRX/SLC12A2/ABCB1/CALCR/KCNH2/ABL1/GSTO1/KCNQ1/STIM1/TESC/P2RX4/ORAI1/P2RX2/CHP1/PRSS8/VMP1/RGS9/DNM2/SCN1B/PDGFB/TMSB4X/DMD/CASK/NLGN3/PLP1/VAMP7	33
	GO:1990748	cellular detoxification	19/1181	131/20870	0.000145464	0.0123013	0.0109279	PRDX1/AKR1A1/GSTM2/MGST3/PTGS2/NFE2L2/SELENOT/ABCG2/GLRX/SESN1/NOS3/PRXL2A/GSTO1/H19/GSTP1/SELENOS/GPX4/APOE/ATP7A	19
	GO:0061025	membrane fusion	23/1181	176/20870	0.000156169	0.013035	0.0115798	STX12/SEC22B/GCA/VPS8/SNCA/YIPF5/HACE1/ANXA1/MYOF/BET1L/STX3/STX5/IRAG2/CHP1/SPG11/STX4/STX8/GOSR2/SPHK1/NAPG/NECTIN2/NSFL1C/VAMP7	23
	GO:0030100	regulation of endocytosis	28/1181	235/20870	0.000162361	0.0133781	0.0118846	DNAJC6/ARF1/PIK3CB/SNCA/EGF/APELA/DAB2/ABL1/PPP3CB/SMPD1/PICALM/BICD1/LRRK2/RAB5B/AP2B1/SPHK1/NEDD4L/ABCA7/SH3GL1/C3/DNM2/RAB4B/APOE/ARFGAP1/UBQLN2/OPHN1/SNX12/GPC3	28
	GO:0001763	morphogenesis of a branching structure	27/1181	224/20870	0.000174126	0.0141007	0.0125264	CTNNBIP1/KDM5B/GDF7/ACVR1/HOXD13/FZD5/TDGF1/PLXND1/EGF/FGF2/PDGFA/SEMA3E/CSMD1/EXT1/ABL1/PAX2/BTRC/LRRK2/FRS2/NTN4/NKX2-1/BMP4/SPINT1/SPINT2/TGM2/MAGED1/GPC3	27
	GO:1902305	regulation of sodium ion transmembrane transport	13/1181	72/20870	0.000178616	0.0141007	0.0125264	ARF1/CAMK2D/GLRX/KCNQ1/TESC/CHP1/FGF11/NEDD4L/DNM2/SCN1B/FXYD3/SNTA1/DMD	13
	GO:1904064	positive regulation of cation transmembrane transport	21/1181	155/20870	0.000178786	0.0141007	0.0125264	PINK1/GSTM2/ARF1/STAC/SNCA/GLRX/CALCR/KCNH2/ABL1/GSTO1/KCNQ1/STIM1/TESC/CHP1/VMP1/RGS9/DNM2/TMSB4X/DMD/NLGN3/PLP1	21
	GO:0010977	negative regulation of neuron projection development	20/1181	144/20870	0.000179906	0.0141007	0.0125264	SEMA4A/MAP2/ITM2C/SEMA3G/RUFY3/SEMA3E/SEMA3D/SEMA4G/INPP5F/LRRK2/TRPV4/SEMA6D/SEMA7A/SEMA4B/WNT3/SEMA6B/PTPRS/APOE/LGALS1/GDI1	20
	GO:0036465	synaptic vesicle recycling	14/1181	82/20870	0.000189531	0.0146761	0.0130376	DNAJC6/ITSN2/SNCA/PPP3CB/SNCG/PICALM/LRRK2/AP3D1/PIP5K1C/SH3GL1/DNM2/NLGN4X/OPHN1/NLGN3	14
	GO:0006516	glycoprotein catabolic process	8/1181	30/20870	0.000196352	0.0150233	0.013346	FBXO44/ADAMTS9/HPSE/OGA/FBXO17/NCCRP1/CST3/EDEM2	8
	GO:0034329	cell junction assembly	45/1181	457/20870	0.000220965	0.0167076	0.0148423	MACF1/TESK2/PATJ/RHOC/S100A10/SEMA4A/F11R/EPB41L5/FZD5/PLXND1/SNCA/RAPGEF2/DST/GJA1/MICALL2/LRRN3/CLDN23/MPDZ/ABL1/LRRTM3/SLK/COL17A1/RHOD/CORO1C/TRPV4/CORO2B/MYO9A/NPTN/CLDN7/VMP1/SMAD7/PIP5K1C/DAPK3/PTPRS/CAMSAP3/LRFN1/LRRC4B/SNAI1/PPM1F/BCR/NLGN4X/OPHN1/NLGN3/ARMCX5-GPRASP2/BHLHB9	45
	GO:0051962	positive regulation of nervous system development	33/1181	303/20870	0.000247986	0.0185326	0.0164636	MACF1/SEMA4A/ROBO1/PLXND1/MME/RUFY3/RGS14/CUL7/TTBK1/CAMK2B/LIMK1/LRRN3/NEFL/ANAPC2/LRRTM3/SHTN1/MAP6/CAPRIN2/SPINT1/NPTN/SEMA7A/NDEL1/WNT3/STK11/LRRC4B/TGM2/CHODL/CDKL5/NLGN3/ARMCX5-GPRASP2/BHLHB9/PAK3/GDI1	33
	GO:0042176	regulation of protein catabolic process	44/1181	447/20870	0.000260217	0.0192231	0.017077	PINK1/AZIN2/NRDC/SEC22B/UBQLN4/NFE2L2/DNAJB2/TMF1/RYBP/TIPARP/SNCA/EGF/DAB2/HACE1/SNX3/GJA1/TNFAIP3/SNX9/NUB1/WWP1/ZER1/BTRC/CD81/STX5/CTSC/LRRK2/CHFR/FOXO1/NUPR1/QRICH2/SMAD7/NEDD4L/TMEM259/APC2/APOE/CST3/ARAF/TIMP1/UBQLN2/OPHN1/SNX12/OGT/GPC3/F8A3	44
	GO:0042147	retrograde transport, endosome to Golgi	16/1181	105/20870	0.000267494	0.0194378	0.0172677	VPS54/TMEM87B/RAB6C/TBC1D23/SNX3/DENND2A/BET1L/STX5/RAB6A/LRRK2/ARL1/PHETA1/ATP9A/RAB9A/SNX12/RAB9B	16
	GO:0034767	positive regulation of ion transmembrane transport	22/1181	171/20870	0.000269171	0.0194378	0.0172677	PINK1/GSTM2/ARF1/STAC/SNCA/GLRX/ABCB1/CALCR/KCNH2/ABL1/GSTO1/KCNQ1/STIM1/TESC/CHP1/VMP1/RGS9/DNM2/TMSB4X/DMD/NLGN3/PLP1	22
	GO:0098869	cellular oxidant detoxification	17/1181	116/20870	0.000281243	0.0200839	0.0178417	PRDX1/GSTM2/MGST3/PTGS2/NFE2L2/SELENOT/GLRX/SESN1/NOS3/PRXL2A/GSTO1/H19/GSTP1/SELENOS/GPX4/APOE/ATP7A	17
	GO:0009306	protein secretion	40/1181	396/20870	0.000288168	0.0203523	0.0180801	C1QTNF12/P3H1/RAB3B/GLUL/ARF1/FKBP1B/TTN/RAF1/ADCY5/COPG1/SELENOT/EXOC1/SLC12A2/SOX4/UQCC2/CNR1/GJA1/PDIA4/RAB11FIP1/ANXA1/MCU/PPP3CB/SNCG/CCDC186/SERGEF/OSBP/RAB15/LTBP2/IDH2/STX4/MYO18A/MYOM1/RAB11B/APOE/BLOC1S3/RCN3/ARFGAP3/CDK16/PORCN/ACSL4	40
	GO:1902116	negative regulation of organelle assembly	10/1181	48/20870	0.000295228	0.0206242	0.0183217	PINK1/SEC22B/KAT2B/TBC1D7/LRRK2/NUPR1/EVI5L/DNM2/NBDY/MTM1	10
	GO:0035592	establishment of protein localization to extracellular region	40/1181	397/20870	0.000303426	0.0209691	0.018628	C1QTNF12/P3H1/RAB3B/GLUL/ARF1/FKBP1B/TTN/RAF1/ADCY5/COPG1/SELENOT/EXOC1/SLC12A2/SOX4/UQCC2/CNR1/GJA1/PDIA4/RAB11FIP1/ANXA1/MCU/PPP3CB/SNCG/CCDC186/SERGEF/OSBP/RAB15/LTBP2/IDH2/STX4/MYO18A/MYOM1/RAB11B/APOE/BLOC1S3/RCN3/ARFGAP3/CDK16/PORCN/ACSL4	40
	GO:0099111	microtubule-based transport	24/1181	196/20870	0.000308206	0.0210727	0.0187201	ARL8A/RAB1A/MAP2/COPG1/KIF3A/DST/DNAH11/NEFL/BAG3/RAB6A/BICD1/SPG11/AP3S2/NDEL1/FLOT2/STK11/AP3D1/CAMSAP3/BLOC1S3/KLC3/IFT27/TTLL1/ARMCX3/VAMP7	24
	GO:2001135	regulation of endocytic recycling	6/1181	18/20870	0.000333814	0.0225834	0.0200621	INPP5F/ARHGAP1/EHD1/ARHGAP44/RAB11B/ATP9A	6
	GO:0090132	epithelium migration	39/1181	386/20870	0.000339364	0.0227197	0.0201832	MACF1/SEMA4A/GLUL/PTGS2/ADIPOR1/AKT3/RHOB/CYP1B1/EPB41L5/NFE2L2/TDGF1/ADAMTS9/ROBO1/PLXND1/PIK3CB/EGF/FGF2/APELA/FLT4/NOS3/EGR3/LOXL2/PTP4A3/ANXA1/EPB41L4B/ABL1/NANOS1/LGALS12/PRCP/ETS1/CORO1C/P2RX4/BMP4/APOE/PPM1F/CARD10/PDGFB/PRKX/TMSB4X	39
	GO:0061138	morphogenesis of a branching epithelium	25/1181	210/20870	0.000360088	0.0238586	0.021195	CTNNBIP1/KDM5B/GDF7/ACVR1/HOXD13/FZD5/PLXND1/EGF/FGF2/PDGFA/SEMA3E/CSMD1/EXT1/ABL1/PAX2/BTRC/FRS2/NTN4/NKX2-1/BMP4/SPINT1/SPINT2/TGM2/MAGED1/GPC3	25
	GO:1902115	regulation of organelle assembly	26/1181	223/20870	0.00038455	0.0252194	0.0224039	PINK1/SH3GLB1/SEC22B/KAT2B/RNF4/TAPT1/TBC1D7/C9orf72/GSN/RAB1B/LRRK2/PIP4K2C/LCP1/NUPR1/PTPRS/EVI5L/DNM2/LRFN1/MARK4/FUZ/LRRC4B/HCK/CDKL5/UBQLN2/NBDY/MTM1	26
	GO:0006890	retrograde vesicle-mediated transport, Golgi to endoplasmic reticulum	11/1181	59/20870	0.000414546	0.026912	0.0239074	SEC22B/COPA/RAB6C/ARF4/COPB2/BET1L/RAB6A/ARCN1/COG3/KDELR1/ATP9A	11
	GO:0071692	protein localization to extracellular region	40/1181	404/20870	0.000432083	0.02777	0.0246697	C1QTNF12/P3H1/RAB3B/GLUL/ARF1/FKBP1B/TTN/RAF1/ADCY5/COPG1/SELENOT/EXOC1/SLC12A2/SOX4/UQCC2/CNR1/GJA1/PDIA4/RAB11FIP1/ANXA1/MCU/PPP3CB/SNCG/CCDC186/SERGEF/OSBP/RAB15/LTBP2/IDH2/STX4/MYO18A/MYOM1/RAB11B/APOE/BLOC1S3/RCN3/ARFGAP3/CDK16/PORCN/ACSL4	40
	GO:0090130	tissue migration	39/1181	391/20870	0.000438134	0.0278801	0.0247675	MACF1/SEMA4A/GLUL/PTGS2/ADIPOR1/AKT3/RHOB/CYP1B1/EPB41L5/NFE2L2/TDGF1/ADAMTS9/ROBO1/PLXND1/PIK3CB/EGF/FGF2/APELA/FLT4/NOS3/EGR3/LOXL2/PTP4A3/ANXA1/EPB41L4B/ABL1/NANOS1/LGALS12/PRCP/ETS1/CORO1C/P2RX4/BMP4/APOE/PPM1F/CARD10/PDGFB/PRKX/TMSB4X	39
	GO:0072384	organelle transport along microtubule	14/1181	89/20870	0.000455298	0.0286882	0.0254854	RAB1A/MAP2/COPG1/KIF3A/NEFL/RAB6A/BICD1/AP3S2/NDEL1/STK11/AP3D1/BLOC1S3/ARMCX3/VAMP7	14
	GO:1901071	glucosamine-containing compound metabolic process	7/1181	26/20870	0.000463893	0.0287135	0.0255078	CHI3L2/CHIA/OVGP1/NAGK/CHST2/PGM3/OGA	7
	GO:0071071	regulation of phospholipid biosynthetic process	6/1181	19/20870	0.000464634	0.0287135	0.0255078	FABP3/ACSL3/PDGFA/CHP1/SLC27A1/PDGFB	6
	GO:0032386	regulation of intracellular transport	36/1181	353/20870	0.000473762	0.0289988	0.0257613	PINK1/SH3GLB1/PTGS2/ARF1/FZD5/MAP2/MFF/RUFY3/DAB2/SAR1B/YIPF5/SNX3/MICALL2/MDFIC/BAG3/INPP5F/CD81/ARHGAP1/EHD1/LRRK2/LCP1/BMP4/CHP1/NDEL1/ARHGAP44/STK11/REEP6/MAP2K2/RAB11B/PIK3R2/NUCB1/EDEM2/ATP9A/SNX12/EMD/GDI1	36
	GO:0050769	positive regulation of neurogenesis	28/1181	251/20870	0.000482397	0.0292487	0.0259833	MACF1/ROBO1/PLXND1/MME/RUFY3/RGS14/CUL7/TTBK1/CAMK2B/LIMK1/NEFL/ANAPC2/SHTN1/MAP6/CAPRIN2/SPINT1/NPTN/SEMA7A/NDEL1/WNT3/STK11/TGM2/CHODL/CDKL5/ARMCX5-GPRASP2/BHLHB9/PAK3/GDI1	28
	GO:0099175	regulation of postsynapse organization	15/1181	100/20870	0.000488552	0.0293451	0.0260689	ARF4/CAMK2B/CAPRIN2/LRRK2/SIPA1L1/ABHD17C/ARHGAP44/PTPRS/LRFN1/APOE/LRRC4B/CDKL5/ARMCX5-GPRASP2/BHLHB9/PAK3	15
	GO:0098754	detoxification	21/1181	167/20870	0.000500318	0.0297736	0.0264496	PRDX1/AKR1A1/GSTM2/MGST3/PTGS2/NFE2L2/SELENOT/ABCG2/GLRX/SESN1/ABCB1/NOS3/PRXL2A/GSTO1/H19/SLC22A18/GSTP1/SELENOS/GPX4/APOE/ATP7A	21
	GO:0090557	establishment of endothelial intestinal barrier	5/1181	13/20870	0.000505168	0.0297864	0.0264609	F11R/RAPGEF2/TJP3/PTPRS/RAP2C	5
	GO:0034976	response to endoplasmic reticulum stress	31/1181	290/20870	0.000518698	0.0300853	0.0267265	FBXO44/EIF2AK3/GORASP2/NFE2L2/DNAJB2/WFS1/RASGRF2/FAM8A1/CREB3L2/PDIA4/DERL1/CREB3/SEC61B/ERP44/NRBF2/LRRK2/FICD/UGGT2/SELENOS/NUPR1/TMEM259/ABCA7/EEF2/PIK3R2/FBXO17/NCCRP1/RCN3/EDEM2/MBTPS2/SRPX/UBQLN2	31
	GO:0008088	axo-dendritic transport	13/1181	80/20870	0.00052217	0.0300853	0.0267265	ARL8A/MAP2/KIF3A/DST/NEFL/SPG11/AP3S2/NDEL1/FLOT2/AP3D1/BLOC1S3/KLC3/ARMCX3	13
	GO:0019216	regulation of lipid metabolic process	36/1181	355/20870	0.000526364	0.0300853	0.0267265	WDTC1/FABP3/CCN1/PTGS2/ADIPOR1/ARF1/ACADL/ACSL3/SNCA/FGF2/PLPP1/CNR1/PDGFA/ANXA1/AKR1C3/PSAP/SAMD8/CD81/LGALS12/PIP4K2C/DNAJC15/CHP1/MLYCD/SPHK1/ABCA7/C3/SLC27A1/APOE/SNAI1/SIK1/PIK3IP1/PDGFB/MBTPS2/MTMR1/ABCD1/FAM3A	36
	GO:0048608	reproductive structure development	42/1181	435/20870	0.000528962	0.0300853	0.0267265	CCN1/NHLH2/PTGS2/KDM5B/GDF7/HOXD13/FZD5/TMF1/MME/TIPARP/RBPJ/APELA/ADAM19/CUL7/GJA1/MAP3K4/CSMD1/CTSB/ANXA1/HSD17B3/AKR1C3/NCOA4/PSAP/PHLDA2/FRS2/TESC/CDX2/NKX2-1/BMP4/ZFP36L1/SPINT1/NUPR1/TEX19/STK11/C3/SPINT2/SNAI1/SYCP2/ADAMTS1/PDGFB/ZFX/PCYT1B	42
	GO:0010959	regulation of metal ion transport	43/1181	449/20870	0.000540833	0.0304906	0.0270866	KCNAB2/PDE4B/GSTM2/PTGS2/ARF1/FKBP1B/STAC/WFS1/SNCA/EGF/CAMK2D/GLRX/GJA1/CAMK2B/CALCR/KCNH2/GEM/ABL1/GSTO1/KCNQ1/STIM1/TESC/P2RX4/ORAI1/P2RX2/CHP1/PRSS8/RRAD/FGF11/VMP1/RGS9/NEDD4L/DNM2/HOMER3/SCN1B/FXYD3/SNTA1/SIK1/PDGFB/DMD/CASK/ATP7A/PLP1	43
	GO:0006040	amino sugar metabolic process	9/1181	43/20870	0.000567743	0.031613	0.0280837	CHI3L2/CHIA/OVGP1/NAGK/CHST2/MGAT1/PGM3/OGA/FN3K	9
	GO:0010631	epithelial cell migration	38/1181	383/20870	0.000570579	0.031613	0.0280837	MACF1/SEMA4A/GLUL/PTGS2/ADIPOR1/AKT3/RHOB/CYP1B1/EPB41L5/NFE2L2/TDGF1/ADAMTS9/ROBO1/PLXND1/PIK3CB/EGF/FGF2/FLT4/NOS3/EGR3/LOXL2/PTP4A3/ANXA1/EPB41L4B/ABL1/NANOS1/LGALS12/PRCP/ETS1/CORO1C/P2RX4/BMP4/APOE/PPM1F/CARD10/PDGFB/PRKX/TMSB4X	38
	GO:0072583	clathrin-dependent endocytosis	10/1181	52/20870	0.000581445	0.0318255	0.0282724	DNAJC6/ITSN2/PIK3CB/DAB2/INPP5F/PICALM/AP2B1/PIP5K1C/DNM2/UBQLN2	10
	GO:0009267	cellular response to starvation	21/1181	169/20870	0.000586624	0.0318255	0.0282724	SH3GLB1/GLUL/MAP1LC3C/EIF2AK3/NFE2L2/DAP/CPEB4/SESN1/AKR1C3/SESN3/GABARAPL1/LRRK2/NUAK1/FOXO1/DNAJC15/WIPI1/WDR45B/FOXA3/SIK1/LAMP2/STK26	21
	GO:0006616	SRP-dependent cotranslational protein targeting to membrane, translocation	4/1181	8/20870	0.00059422	0.0318255	0.0282724	SEC61A1/TRAM1/SEC61B/SRP54	4
	GO:0009445	putrescine metabolic process	4/1181	8/20870	0.00059422	0.0318255	0.0282724	AZIN2/PAOX/SAT2/SAT1	4
	GO:0007044	cell-substrate junction assembly	15/1181	102/20870	0.000605393	0.0320318	0.0284557	MACF1/TESK2/S100A10/EPB41L5/DST/ABL1/SLK/COL17A1/RHOD/CORO1C/CORO2B/DAPK3/CAMSAP3/PPM1F/BCR	15
	GO:0061458	reproductive system development	42/1181	438/20870	0.000608041	0.0320318	0.0284557	CCN1/NHLH2/PTGS2/KDM5B/GDF7/HOXD13/FZD5/TMF1/MME/TIPARP/RBPJ/APELA/ADAM19/CUL7/GJA1/MAP3K4/CSMD1/CTSB/ANXA1/HSD17B3/AKR1C3/NCOA4/PSAP/PHLDA2/FRS2/TESC/CDX2/NKX2-1/BMP4/ZFP36L1/SPINT1/NUPR1/TEX19/STK11/C3/SPINT2/SNAI1/SYCP2/ADAMTS1/PDGFB/ZFX/PCYT1B	42
	GO:0006906	vesicle fusion	16/1181	113/20870	0.0006202	0.0324067	0.0287887	STX12/SEC22B/VPS8/SNCA/YIPF5/ANXA1/STX3/STX5/IRAG2/CHP1/SPG11/STX4/STX8/GOSR2/SPHK1/VAMP7	16
	GO:2000649	regulation of sodium ion transmembrane transporter activity	11/1181	62/20870	0.000644698	0.0332308	0.0295209	CAMK2D/GLRX/KCNQ1/TESC/CHP1/FGF11/NEDD4L/DNM2/SCN1B/FXYD3/DMD	11
	GO:0001890	placenta development	19/1181	147/20870	0.000646313	0.0332308	0.0295209	CCN1/PTGS2/FZD5/MME/RBPJ/APELA/ADAM19/CUL7/GJA1/MAP3K4/CTSB/PHLDA2/CDX2/ZFP36L1/SPINT1/TEX19/SPINT2/SNAI1/PDGFB	19
	GO:0048814	regulation of dendrite morphogenesis	12/1181	72/20870	0.000669642	0.0341571	0.0303437	RAPGEF2/CUL7/CAMK2B/ANAPC2/CAPRIN2/SIPA1L1/NEDD4L/STK11/CDKL5/ARMCX5-GPRASP2/BHLHB9/PAK3	12
	GO:1903432	regulation of TORC1 signaling	9/1181	44/20870	0.000678349	0.0343287	0.0304962	SEC13/SESN1/DEPTOR/C9orf72/SESN3/PIP4P1/STK11/CASTOR1/OTUD5	9
	GO:0010976	positive regulation of neuron projection development	21/1181	171/20870	0.000685557	0.0344224	0.0305794	P3H1/ROR1/FKBP1B/NFE2L2/RAPGEF2/CNR1/SNX3/FIG4/CAMK2B/CREB3L2/EHD1/CAPRIN2/NPTN/NDEL1/SF3A2/CRTC1/SCN1B/APOE/ARMCX5-GPRASP2/BHLHB9/PAK3	21
	GO:0048284	organelle fusion	19/1181	148/20870	0.000703031	0.0350262	0.0311158	STX12/SEC22B/MFF/PID1/VPS8/SNCA/YIPF5/ANXA1/STX3/STX5/IRAG2/CHP1/SPG11/STX4/STX8/VAT1/GOSR2/SPHK1/VAMP7	19
	GO:0009100	glycoprotein metabolic process	40/1181	415/20870	0.000733476	0.0357894	0.0317937	FBXO44/COL11A1/OST4/RAB1A/GALNT5/CHPF/ITM2C/B3GNT7/ADAMTS9/B4GALT4/HPSE/GALNT10/MGAT1/PGM3/PLOD3/CHPF2/EXTL3/EXT1/GALNT12/ERP44/OGA/RAB1B/FUT4/COG3/ITM2B/UGGT2/HS6ST3/CHP1/ABCA7/DPY19L3/FBXO17/NCCRP1/CST3/EDEM2/POFUT2/PORCN/OGT/ATP7A/C1GALT1C1/HS6ST2	40
	GO:0046348	amino sugar catabolic process	5/1181	14/20870	0.000749327	0.0357894	0.0317937	CHI3L2/CHIA/OVGP1/NAGK/MGAT1	5
	GO:0034405	response to fluid shear stress	8/1181	36/20870	0.000750304	0.0357894	0.0317937	PTGS2/NFE2L2/GJA1/NOS3/CA2/ETS1/P2RX4/SMAD7	8
	GO:0046856	phosphatidylinositol dephosphorylation	8/1181	36/20870	0.000750304	0.0357894	0.0317937	FIG4/PIP4P2/INPP5F/PIP4P1/MTMR10/OCRL/MTM1/MTMR1	8
	GO:0000302	response to reactive oxygen species	26/1181	233/20870	0.000750495	0.0357894	0.0317937	PINK1/PRDX1/RHOB/FKBP1B/CYP1B1/NFE2L2/SESN1/TNFAIP3/GPR37/NOS3/ANXA1/ABL1/AKR1C3/PAX2/CYP2E1/H19/GSTP1/SESN3/ETS1/LRRK2/FOXO1/SPHK1/EEF2/APOE/ATP7A/STK26	26
	GO:0001558	regulation of cell growth	44/1181	470/20870	0.00075176	0.0357894	0.0317937	CDA/MACF1/SEMA4A/ADIPOR1/ITSN2/MAP2/DNAJB2/SEMA3G/RUFY3/CAMK2D/GJA1/SGK1/LIMK1/SEMA3E/SEMA3D/EXTL3/ABL1/ANAPC2/SEMA4G/SHTN1/NANOS1/CAPRIN2/MEG3/SEMA6D/SEMA7A/SEMA4B/SYT17/OSGIN1/NDEL1/IGFBP4/WNT3/RNF157/SPHK1/SMAD7/NEDD4L/STK11/SEMA6B/PTPRS/CDKN2D/DNM2/APOE/CDKL5/TSPYL2/GDI1	44
	GO:2000785	regulation of autophagosome assembly	10/1181	54/20870	0.000793818	0.0375138	0.0333256	PINK1/SH3GLB1/SEC22B/C9orf72/RAB1B/LRRK2/PIP4K2C/NUPR1/UBQLN2/MTM1	10
	GO:0062014	negative regulation of small molecule metabolic process	15/1181	105/20870	0.000824852	0.0386386	0.0343249	C1QTNF12/CDA/WDTC1/ACADL/PID1/CNR1/FAM3C/AKR1C3/H19/NUPR1/ATCAY/APOE/SNAI1/SIK1/FAM3A	15
	GO:0045807	positive regulation of endocytosis	16/1181	116/20870	0.000829645	0.0386386	0.0343249	ARF1/SNCA/EGF/APELA/DAB2/SMPD1/BICD1/LRRK2/AP2B1/NEDD4L/ABCA7/SH3GL1/C3/DNM2/APOE/GPC3	16
	GO:0062012	regulation of small molecule metabolic process	35/1181	351/20870	0.000844416	0.0390436	0.0346847	C1QTNF12/CDA/PINK1/WDTC1/FABP3/AK4/PTGS2/ADIPOR1/POMC/ACADL/PID1/KAT2B/PTH1R/SNCA/CNR1/FAM3C/NOS3/ANXA1/AKR1C3/H19/PHLDA2/SELENOS/LCMT1/NUPR1/MLYCD/IGFBP4/ATCAY/APOE/SNAI1/SIK1/TMSB4X/MBTPS2/OGT/ABCD1/FAM3A	35
	GO:0070306	lens fiber cell differentiation	8/1181	37/20870	0.000910374	0.0415541	0.0369149	KDM5B/FGF2/TMOD1/PITX3/PLAAT3/FRS2/MAF/SPRED3	8
	GO:0090174	organelle membrane fusion	16/1181	117/20870	0.000911643	0.0415541	0.0369149	STX12/SEC22B/VPS8/SNCA/YIPF5/ANXA1/STX3/STX5/IRAG2/CHP1/SPG11/STX4/STX8/GOSR2/SPHK1/VAMP7	16
	GO:0006941	striated muscle contraction	22/1181	187/20870	0.000925769	0.0419008	0.0372229	PDE4B/GSTM2/FKBP1B/TTN/STAC/MYL3/CAMK2D/GJA1/KCNH2/GSN/GSTO1/KCNQ1/TRPV4/P2RX4/SYNM/SMAD7/NEDD4L/EEF2/SCN1B/TNNT1/SNTA1/DMD	22
	GO:1903649	regulation of cytoplasmic transport	7/1181	29/20870	0.000948492	0.0426291	0.0378699	MAP2/DAB2/SNX3/LRRK2/MAP2K2/ATP9A/SNX12	7
	GO:0007041	lysosomal transport	17/1181	129/20870	0.00097792	0.0436465	0.0387737	PINK1/HOOK1/ARF1/RHOB/VPS54/C9orf72/NCOA4/PSAP/LRRK2/CDX2/AP1G1/STX8/RNF157/AP3D1/LAMP2/MTM1/VAMP7	17
	GO:0030111	regulation of Wnt signaling pathway	34/1181	341/20870	0.000995274	0.0441147	0.0391896	CTNNBIP1/PTPRU/MACF1/CCNYL1/RBPJ/EGF/FGF2/DAB2/SOX4/SNX3/TNFAIP3/MDFIC/FZD6/TLE1/ABL1/BTRC/TPBGL/CAPRIN2/LRRK2/LMBR1L/WWOX/IGFBP4/WNT3/STK11/APC2/TLE6/TLE2/DAPK3/APOE/FUZ/ATP6AP2/OTUD5/GPC3/EMD	34
	GO:0043542	endothelial cell migration	31/1181	303/20870	0.00107502	0.0470664	0.0418118	SEMA4A/GLUL/PTGS2/AKT3/RHOB/CYP1B1/NFE2L2/TDGF1/ADAMTS9/ROBO1/PLXND1/PIK3CB/EGF/FGF2/FLT4/NOS3/EGR3/LOXL2/PTP4A3/ANXA1/ABL1/LGALS12/PRCP/ETS1/P2RX4/BMP4/APOE/CARD10/PDGFB/PRKX/TMSB4X	31
	GO:0009636	response to toxic substance	30/1181	290/20870	0.00107651	0.0470664	0.0418118	PINK1/PRDX1/AKR1A1/GSTM2/MGST3/PTGS2/KDM5B/CYP1B1/NFE2L2/SELENOT/ABCG2/GLRX/SESN1/AHR/ABCB1/NOS3/NEFL/PRXL2A/GSTO1/H19/SLC22A18/GSTP1/DHRS2/CYP1A1/SELENOS/NUPR1/GPX4/SCN1B/APOE/ATP7A	30
	GO:0030258	lipid modification	26/1181	239/20870	0.00109252	0.0473044	0.0420232	FABP3/PLPPR4/ADIPOR1/ACADL/HACL1/PLPP1/CNR1/FIG4/PIP4P2/PHYH/INPP5F/CYP2E1/PIP4P1/MTMR10/CYP1A1/MLYCD/ALOX12B/SPHK1/PLPPR3/PLPPR2/APOE/PORCN/OCRL/MTM1/MTMR1/ABCD1	26
	GO:0010765	positive regulation of sodium ion transport	8/1181	38/20870	0.00109668	0.0473044	0.0420232	ARF1/GLRX/TESC/CHP1/PRSS8/DNM2/SCN1B/DMD	8
	GO:0150115	cell-substrate junction organization	15/1181	108/20870	0.00110826	0.0474855	0.0421841	MACF1/TESK2/S100A10/EPB41L5/DST/ABL1/SLK/COL17A1/RHOD/CORO1C/CORO2B/DAPK3/CAMSAP3/PPM1F/BCR	15
	GO:0006903	vesicle targeting	9/1181	47/20870	0.00111964	0.0476551	0.0423347	EXOC6B/TBC1D23/SAR1B/TMED9/EXOC4/IRAG2/CHP1/WIPI1/ARFGAP3	9
	GO:0090114	COPII-coated vesicle budding	7/1181	30/20870	0.0011774	0.0497841	0.044226	RAB1A/SEC13/SEC31A/SEC24D/SAR1B/SEC24A/SEC24C	7
