# Supplementary material for: Intrinsic deletion at 10q23.31, including the PTEN gene locus, is aggravated upon CRISPR-Cas9–mediated genome engineering in HAP1 cells mimicking cancer profiles
Source: Life Sci Alliance. 2023 Nov 20;7(2):e202302128. doi: 10.26508/lsa.202302128 (PMC10662290; doi:10.26508/lsa.202302128)
Supplement: Supplementary file 8 [file LSA-2023-02128_TableS8.xlsx]

## Sheet: Table_S8
	#Table S8. Significantly enriched GO terms in biological processes (BP) of downregulated genes
	ID	Description	GeneRatio	BgRatio	pvalue	p.adjust	qvalue	geneID	Count
	GO:0006260	DNA replication	70/1123	272/20870	7.169e-29	4.30427e-25	3.87277e-25	ORC1/DHX9/NUCKS1/DTL/RRM2/USP37/TRAIP/MCM2/RFC1/PDS5A/PRIMPOL/PURA/GMNN/HMGA1/MCM3/MMS22L/POLD2/RFC2/MCM7/REPIN1/ESCO2/GINS4/MCM4/NBN/CCNE2/TONSL/RECQL4/NFIB/STOML2/RMI1/SET/MCM10/DDX21/SMC3/MCMBP/HRAS/RRM1/E2F8/SSRP1/FEN1/POLA2/POLD3/CDK2/PRIM1/E2F7/POLE/BRCA2/RFC3/SUPT16H/BAZ1A/WDHD1/INO80/DUT/PCLAF/PIF1/SIN3A/BLM/DNAJA3/RPA1/EME1/NFIX/LIG1/POLD1/PCNA/MGME1/RTEL1/DONSON/CHAF1B/CDC45/MCM5	70
	GO:0006261	DNA-dependent DNA replication	48/1123	154/20870	4.04342e-24	1.21383e-20	1.09215e-20	ORC1/NUCKS1/TRAIP/MCM2/RFC1/PRIMPOL/PURA/GMNN/HMGA1/MCM3/MMS22L/POLD2/RFC2/MCM7/GINS4/MCM4/NBN/CCNE2/TONSL/RECQL4/STOML2/MCM10/DDX21/MCMBP/E2F8/FEN1/POLA2/POLD3/PRIM1/E2F7/POLE/BRCA2/RFC3/BAZ1A/WDHD1/INO80/BLM/DNAJA3/RPA1/EME1/LIG1/POLD1/PCNA/MGME1/RTEL1/DONSON/CDC45/MCM5	48
	GO:0006302	double-strand break repair	57/1123	260/20870	4.56889e-20	9.14387e-17	8.2272e-17	DCLRE1B/NUCKS1/FMN2/RIF1/FANCD2/MLH1/PARP3/MCM2/HMCES/NSD2/HMGB2/TRIP13/RAD50/MRNIP/DEK/MCM3/MMS22L/MCM7/XRCC2/ESCO2/GINS4/PRKDC/MCM4/NBN/UBR5/RAD21/TONSL/RECQL4/APTX/RMI1/SHLD2/MMS19/DCLRE1A/PRPF19/FEN1/CDCA5/FOXM1/RAD51AP1/HMGB1/BRCA2/XRCC3/INO80/TP53BP1/BLM/PALB2/TERF2IP/SPIRE2/RPA1/BRCA1/EME1/BRIP1/XRCC1/KMT5C/RTEL1/CDC45/MCM5/DMC1	57
	GO:0071103	DNA conformation change	63/1123	316/20870	8.71603e-20	1.30828e-16	1.17712e-16	NOC2L/H3C14/H2BC19P/H3C15/DHX9/TOP2B/MCM2/RUVBL1/H1-10/SMC4/NCAPG/HMGB2/RAD50/PURA/NPM1/H3C1/H4C2/H3C2/H4C3/H1-4/H3C4/H1-3/H3C8/H4C9/H4C11/H4C12/HMGA1/MCM3/ASCC3/HNRNPA2B1/RFC2/MCM7/NCAPG2/MCPH1/MCM4/NBN/RECQL4/ANP32B/SMC2/SET/DNAJC9/CDCA5/NCAPD3/H4-16/SART3/KMT5A/HMGB1/RFC3/IPO4/PIF1/BLM/CHD2/CHD9/RPA1/CHD3/TOP3A/BRIP1/RTEL1/CHAF1B/H2BS1/HIRA/MCM5/NCAPH2	63
	GO:0006310	DNA recombination	61/1123	325/20870	7.49045e-18	8.99453e-15	8.09284e-15	NUCKS1/EXO1/TSN/RIF1/HSPD1/FANCD2/TOP2B/MLH1/PARP3/MCM2/RUVBL1/HMCES/H1-10/NSD2/HMGB2/TRIP13/RAD50/UBE2B/MRNIP/H1-4/H1-3/MCM3/MMS22L/MCM7/XRCC2/GINS4/PRKDC/MCM4/NBN/RAD21/TONSL/RECQL4/RMI1/SHLD2/MMS19/FEN1/RHNO1/RAD51AP1/UNG/HMGB1/BRCA2/XRCC3/INO80/TP53BP1/PIF1/BLM/PALB2/TERF2IP/RPA1/SUPT6H/PSMC3IP/BRCA1/EME1/BRIP1/XRCC1/KMT5C/CD40/RTEL1/CDC45/MCM5/DMC1	61
	GO:0007059	chromosome segregation	59/1123	370/20870	5.51761e-14	5.52129e-11	4.96778e-11	RCC1/NDC1/TPR/CENPF/FMN2/ANAPC1/TTL/FANCD2/TOP2B/MLH1/NAA50/STAG1/SMC4/NCAPG/PDS5A/TRIP13/CENPK/UBE2B/SPDL1/NCAPG2/CDCA2/ESCO2/CCNE2/RAD21/MAPK15/RMI1/SMC2/CDK5RAP2/ZWINT/MMS19/SMC3/MCMBP/KIF18A/FEN1/EML3/CDCA5/NUMA1/NCAPD3/PHB2/ESPL1/KNTC1/KMT5A/RAN/PIBF1/XRCC3/INO80/CIAO2A/KIF22/KATNB1/HASPIN/TOP3A/PSMC3IP/BRCA1/KPNB1/EME1/BRIP1/SKA1/DMC1/NCAPH2	59
	GO:0098813	nuclear chromosome segregation	52/1123	302/20870	7.91725e-14	6.79074e-11	6.10998e-11	NDC1/TPR/CENPF/FMN2/ANAPC1/TTL/FANCD2/TOP2B/MLH1/NAA50/STAG1/SMC4/NCAPG/PDS5A/TRIP13/CENPK/UBE2B/SPDL1/NCAPG2/ESCO2/CCNE2/RAD21/MAPK15/RMI1/SMC2/CDK5RAP2/ZWINT/SMC3/MCMBP/KIF18A/FEN1/EML3/CDCA5/NUMA1/NCAPD3/PHB2/ESPL1/KNTC1/KMT5A/RAN/PIBF1/XRCC3/INO80/KIF22/KATNB1/HASPIN/PSMC3IP/KPNB1/EME1/BRIP1/DMC1/NCAPH2	52
	GO:0000725	recombinational repair	34/1123	144/20870	1.68272e-13	1.26288e-10	1.13628e-10	NUCKS1/RIF1/MCM2/MRNIP/MCM3/MMS22L/MCM7/XRCC2/GINS4/MCM4/NBN/RAD21/TONSL/RECQL4/RMI1/SHLD2/MMS19/FEN1/RHNO1/RAD51AP1/BRCA2/XRCC3/INO80/TP53BP1/BLM/PALB2/TERF2IP/RPA1/BRCA1/XRCC1/RTEL1/CDC45/MCM5/DMC1	34
	GO:0006325	chromatin organization	65/1123	445/20870	1.9389e-13	1.29346e-10	1.16379e-10	NOC2L/HMGN2/H3C14/H2BC19P/H3C15/ANP32E/TPR/NUCKS1/SATB1/TASOR/MCM2/RUVBL1/H1-10/HMGB2/HDAC3/NPM1/DEK/H3C1/H4C2/H3C2/H4C3/H1-4/H3C4/H1-3/H3C8/H4C9/H4C11/H4C12/HMGA1/ESR1/CBX3/BAZ1B/EZH2/SMARCD3/ATAD2/SPIN1/ANP32B/ZNF462/PHF19/SET/GATA3/NUDT5/DNAJC9/SSRP1/H4-16/SART3/HMGB1/SUPT16H/IPO4/BAZ1A/INO80/RCCD1/CHD2/HIRIP3/CHD9/CHD3/SUPT6H/EZH1/MBTD1/CBX2/MBD2/PIH1D1/CHAF1B/H2BS1/HIRA	65
	GO:0000724	double-strand break repair via homologous recombination	33/1123	142/20870	6.16065e-13	3.45435e-10	3.10806e-10	NUCKS1/RIF1/MCM2/MRNIP/MCM3/MMS22L/MCM7/XRCC2/GINS4/MCM4/NBN/RAD21/TONSL/RECQL4/RMI1/SHLD2/MMS19/FEN1/RAD51AP1/BRCA2/XRCC3/INO80/TP53BP1/BLM/PALB2/TERF2IP/RPA1/BRCA1/XRCC1/RTEL1/CDC45/MCM5/DMC1	33
	GO:0071824	protein-DNA complex subunit organization	47/1123	268/20870	6.32876e-13	3.45435e-10	3.10806e-10	H3C14/H2BC19P/H3C15/ANP32E/CENPF/CREB1/MCM2/H1-10/HMGB2/CENPK/BDP1/NPM1/GMNN/H3C1/H4C2/H3C2/H4C3/H1-4/H3C4/H1-3/H3C8/H4C9/H4C11/H4C12/HMGA1/ESR1/SMARCD3/ANP32B/SET/DNAJC9/H4-16/WNT10B/SART3/KNTC1/HMGB1/SUPT16H/IPO4/INO80/SUPT6H/UBTF/TCF4/PIH1D1/CHAF1B/H2BS1/HIRA/CDC45/DMC1	47
	GO:0000819	sister chromatid segregation	40/1123	206/20870	1.17883e-12	5.89809e-10	5.30682e-10	TPR/CENPF/ANAPC1/TOP2B/NAA50/STAG1/SMC4/NCAPG/PDS5A/TRIP13/CENPK/SPDL1/NCAPG2/ESCO2/RAD21/MAPK15/SMC2/CDK5RAP2/ZWINT/SMC3/MCMBP/KIF18A/FEN1/EML3/CDCA5/NUMA1/NCAPD3/PHB2/ESPL1/KNTC1/KMT5A/RAN/PIBF1/XRCC3/INO80/KIF22/KATNB1/HASPIN/KPNB1/NCAPH2	40
	GO:0032200	telomere organization	36/1123	172/20870	1.56899e-12	7.24632e-10	6.51988e-10	DCLRE1B/EXO1/RIF1/PARP3/GNL3/RFC1/RAD50/H3C1/H4C2/H3C2/H4C3/H3C4/H3C8/H4C9/H4C11/H4C12/HSP90AB1/HNRNPA2B1/PRKDC/NBN/CCNE2/MAPK15/RECQL4/DCLRE1A/NAT10/FEN1/H4-16/BRCA2/XRCC3/PIF1/BLM/TERF2IP/RPA1/XRCC1/PCNA/RTEL1	36
	GO:0032392	DNA geometric change	26/1123	93/20870	1.84699e-12	7.92093e-10	7.12687e-10	DHX9/MCM2/RUVBL1/HMGB2/RAD50/PURA/HMGA1/MCM3/ASCC3/HNRNPA2B1/RFC2/MCM7/MCM4/NBN/RECQL4/HMGB1/RFC3/PIF1/BLM/CHD2/CHD9/RPA1/CHD3/BRIP1/RTEL1/MCM5	26
	GO:0000280	nuclear division	66/1123	487/20870	4.15001e-12	1.66111e-09	1.49459e-09	RCC1/NDC1/TPR/CENPF/FMN2/ANAPC1/FANCD2/TOP2B/MLH1/KIF15/NAA50/STAG1/SMC4/NCAPG/PDS5A/TRIP13/RAD1/CENPK/RAD50/UBE2B/SPDL1/NCAPG2/CDCA2/CCNE2/RAD21/WASHC5/MAPK15/RMI1/SMC2/CDK5RAP2/ZWINT/KIF20B/SMC3/KIF18A/EML3/CDCA5/NUMA1/NCAPD3/RAD51AP1/PHB2/CDKN1B/ESPL1/KNTC1/KMT5A/RAN/ANKLE2/BRCA2/PIBF1/PRMT5/XRCC3/INO80/PKMYT1/KIF22/KATNB1/SPIRE2/HASPIN/PSMC3IP/KPNB1/EME1/TOM1L1/BRIP1/LSM14A/MYBL2/RANBP1/DMC1/…	66
	GO:0065004	protein-DNA complex assembly	41/1123	226/20870	6.17111e-12	2.31571e-09	2.08356e-09	H3C14/H2BC19P/H3C15/CENPF/CREB1/MCM2/H1-10/HMGB2/CENPK/BDP1/NPM1/GMNN/H3C1/H4C2/H3C2/H4C3/H1-4/H3C4/H1-3/H3C8/H4C9/H4C11/H4C12/ESR1/ANP32B/SET/DNAJC9/H4-16/WNT10B/SART3/KNTC1/HMGB1/IPO4/UBTF/TCF4/PIH1D1/CHAF1B/H2BS1/HIRA/CDC45/DMC1	41
	GO:0022616	DNA strand elongation	13/1123	22/20870	9.3606e-12	3.30594e-09	2.97453e-09	DCLRE1B/NUCKS1/RAD50/MCM3/POLD2/MCM7/MCM4/NBN/POLD3/POLE/RFC3/LIG1/PCNA	13
	GO:0007098	centrosome cycle	31/1123	140/20870	1.1881e-11	3.96298e-09	3.56569e-09	SASS6/KIAA1614/ROCK2/CEP68/CEP63/CEP44/NPM1/XRCC2/MCPH1/PCM1/HAUS6/CDK5RAP2/NAT10/SAC3D1/C2CD3/CEP295/CDK2/MDM1/BRCA2/NIN/XRCC3/PCLAF/CCP110/KIAA0753/CHD3/BRCA1/CCDC57/WDR62/ATF5/CEP250/RANBP1	31
	GO:0044772	mitotic cell cycle phase transition	61/1123	452/20870	3.27566e-11	1.03511e-08	9.3134e-09	RCC1/CLSPN/ORC1/ENSA/IQGAP3/TPR/DTL/CENPF/ID2/ANAPC1/USP37/CDC25A/PPP3CA/TRIP13/SKP2/SPDL1/MRNIP/TMEM14B/E2F3/EZH2/SMARCD3/PRKDC/NBN/CCNE2/RAD21/FBXL6/CDKN2A/CDK5RAP2/ZWINT/PTEN/BRSK2/WEE1/USP47/CDCA5/FOXM1/CCND2/PHB2/CDKN1B/WNT10B/ESPL1/CDK2/CDK4/E2F7/KNTC1/POLE/RNASEH2B/CUL4A/TFDP1/PSME1/DACT1/CALM1/XRCC3/INO80/SIN3A/BLM/PKMYT1/TFAP4/BRCA1/CCDC57/BCL2/DONSON	61
	GO:0006338	chromatin remodeling	45/1123	280/20870	4.24126e-11	1.27323e-08	1.14559e-08	H3C14/H2BC19P/H3C15/ANP32E/SATB1/MCM2/RUVBL1/H1-10/HMGB2/NPM1/H3C1/H4C2/H3C2/H4C3/H1-4/H3C4/H1-3/H3C8/H4C9/H4C11/H4C12/HMGA1/ESR1/CBX3/BAZ1B/SMARCD3/ANP32B/SET/GATA3/NUDT5/DNAJC9/H4-16/SART3/SUPT16H/IPO4/BAZ1A/INO80/CHD3/SUPT6H/EZH1/MBD2/PIH1D1/CHAF1B/H2BS1/HIRA	45
	GO:0045786	negative regulation of cell cycle	60/1123	444/20870	4.50869e-11	1.28906e-08	1.15983e-08	CLSPN/ORC1/TPR/DTL/CENPF/FANCD2/ATRIP/CEP63/TRIP13/RAD1/SPDL1/NPM1/MRNIP/GMNN/THAP5/EZH2/CCAR2/PRKDC/NBN/RAD21/CDKN2A/NPR2/PTPN3/CDK5RAP2/GATA3/ZWINT/PTEN/WEE1/USP47/E2F8/PRPF19/SIPA1/RAD9A/RHNO1/CDKN1B/ESPL1/CDK2/MDM1/E2F7/KNTC1/RNASEH2B/IPO5/CUL4A/DACT1/XRCC3/TP53BP1/BLM/TFAP4/CCP110/NLE1/BRCA1/HEXIM2/EME1/TOM1L1/BRIP1/BCL2/ATF5/DONSON/CDC45/MAPK12	60
	GO:1901987	regulation of cell cycle phase transition	59/1123	440/20870	8.97822e-11	2.45024e-08	2.2046e-08	CLSPN/ORC1/TPR/DTL/CENPF/ID2/FANCD2/CDC25A/ATRIP/CEP63/TRIP13/RAD1/SPDL1/NPM1/MRNIP/TMEM14B/EZH2/SMARCD3/CCAR2/PRKDC/NBN/RAD21/MAPK15/CDK5RAP2/ZWINT/PTEN/WEE1/USP47/PRPF19/CDCA5/RAD9A/RHNO1/CCND2/PHB2/CDKN1B/WNT10B/ESPL1/CDK2/CDK4/E2F7/KNTC1/RNASEH2B/CUL4A/TFDP1/PSME1/DACT1/XRCC3/INO80/TP53BP1/SIN3A/BLM/TFAP4/BRCA1/EME1/BRIP1/BCL2/ATF5/DONSON/CDC45	59
	GO:0032508	DNA duplex unwinding	23/1123	87/20870	1.21533e-10	3.17254e-08	2.85449e-08	DHX9/MCM2/RUVBL1/RAD50/PURA/HMGA1/MCM3/ASCC3/RFC2/MCM7/MCM4/NBN/RECQL4/RFC3/PIF1/BLM/CHD2/CHD9/RPA1/CHD3/BRIP1/RTEL1/MCM5	23
	GO:0031023	microtubule organizing center organization	31/1123	153/20870	1.31705e-10	3.29438e-08	2.96412e-08	SASS6/KIAA1614/ROCK2/CEP68/CEP63/CEP44/NPM1/XRCC2/MCPH1/PCM1/HAUS6/CDK5RAP2/NAT10/SAC3D1/C2CD3/CEP295/CDK2/MDM1/BRCA2/NIN/XRCC3/PCLAF/CCP110/KIAA0753/CHD3/BRCA1/CCDC57/WDR62/ATF5/CEP250/RANBP1	31
	GO:0140014	mitotic nuclear division	47/1123	311/20870	1.37174e-10	3.29438e-08	2.96412e-08	RCC1/TPR/CENPF/ANAPC1/KIF15/NAA50/STAG1/SMC4/NCAPG/PDS5A/TRIP13/CENPK/SPDL1/NCAPG2/CDCA2/RAD21/SMC2/CDK5RAP2/ZWINT/KIF20B/SMC3/KIF18A/EML3/CDCA5/NUMA1/NCAPD3/PHB2/CDKN1B/ESPL1/KNTC1/KMT5A/RAN/ANKLE2/PIBF1/PRMT5/XRCC3/INO80/PKMYT1/KIF22/KATNB1/HASPIN/KPNB1/TOM1L1/LSM14A/MYBL2/RANBP1/NCAPH2	47
	GO:0006323	DNA packaging	38/1123	221/20870	1.8736e-10	4.32657e-08	3.89284e-08	NOC2L/H3C14/H2BC19P/H3C15/MCM2/H1-10/SMC4/NCAPG/HMGB2/NPM1/H3C1/H4C2/H3C2/H4C3/H1-4/H3C4/H1-3/H3C8/H4C9/H4C11/H4C12/NCAPG2/MCPH1/ANP32B/SMC2/SET/DNAJC9/CDCA5/NCAPD3/H4-16/SART3/KMT5A/HMGB1/IPO4/CHAF1B/H2BS1/HIRA/NCAPH2	38
	GO:0000070	mitotic sister chromatid segregation	33/1123	176/20870	2.88852e-10	6.42321e-08	5.77929e-08	TPR/CENPF/ANAPC1/NAA50/SMC4/NCAPG/PDS5A/TRIP13/CENPK/SPDL1/NCAPG2/RAD21/SMC2/CDK5RAP2/ZWINT/SMC3/KIF18A/EML3/CDCA5/NUMA1/NCAPD3/ESPL1/KNTC1/KMT5A/RAN/PIBF1/XRCC3/INO80/KIF22/KATNB1/HASPIN/KPNB1/NCAPH2	33
	GO:0042254	ribosome biogenesis	47/1123	323/20870	5.01932e-10	1.07268e-07	9.65149e-08	NOC2L/MRTO4/DDX18/IMP4/NOP14/MRPL1/LSM6/BRIX1/UTP15/NPM1/MDN1/MRM2/DDX56/MAK16/PRKDC/BOP1/EXOSC2/MRPS2/DDX21/PTEN/NOLC1/NAT10/SART1/FDXACB1/RPUSD4/DDX47/WBP11/PA2G4/UTP20/RAN/NOC4L/CUL4A/METTL17/MRM3/METTL16/NUP88/C1QBP/ERAL1/NLE1/RBFA/DDX49/PIH1D1/NOP56/DDX27/RRP1B/PWP2/RRP7A	47
	GO:0006333	chromatin assembly or disassembly	35/1123	199/20870	5.18119e-10	1.07268e-07	9.65149e-08	NOC2L/H3C14/H2BC19P/H3C15/MCM2/H1-10/HMGB2/NPM1/H3C1/H4C2/H3C2/H4C3/H1-4/H3C4/H1-3/H3C8/H4C9/H4C11/H4C12/HMGA1/BAZ1B/SMARCD3/ANP32B/SET/DNAJC9/H4-16/SART3/HMGB1/SUPT16H/IPO4/HIRIP3/CHD3/CHAF1B/H2BS1/HIRA	35
	GO:0051052	regulation of DNA metabolic process	53/1123	391/20870	5.53717e-10	1.10817e-07	9.97079e-08	USP1/DHX9/NUCKS1/FMN2/RIF1/MLH1/PARP3/GNL3/HMCES/H1-10/NSD2/PARM1/RAD50/UBE2B/NPM1/MRNIP/DEK/H1-4/H1-3/HSP90AB1/EYA4/HNRNPA2B1/RFC2/PRKDC/NBN/UBR5/MAPK15/GATA3/SHLD2/MMS19/NAT10/KMT2A/FOXM1/RAD51AP1/HMGB1/RFC3/CUL4A/TFDP1/PRMT5/TP53BP1/PIF1/BLM/TERF2IP/SPIRE2/ARRB2/SUPT6H/BRCA1/MBD2/XRCC1/KMT5C/PCNA/CD40/RTEL1	53
	GO:0010948	negative regulation of cell cycle process	48/1123	337/20870	6.84312e-10	1.32536e-07	1.19249e-07	CLSPN/ORC1/TPR/DTL/CENPF/FANCD2/ATRIP/CEP63/TRIP13/RAD1/SPDL1/NPM1/MRNIP/EZH2/CCAR2/PRKDC/NBN/RAD21/CDK5RAP2/ZWINT/PTEN/WEE1/USP47/E2F8/PRPF19/RAD9A/RHNO1/CDKN1B/ESPL1/CDK2/MDM1/E2F7/KNTC1/RNASEH2B/CUL4A/DACT1/XRCC3/TP53BP1/BLM/CCP110/BRCA1/EME1/TOM1L1/BRIP1/BCL2/ATF5/DONSON/CDC45	48
	GO:0034470	ncRNA processing	56/1123	435/20870	1.26541e-09	2.37423e-07	2.13621e-07	PUSL1/MRTO4/THADA/DDX18/IMP4/METTL8/THUMPD3/WDR6/QTRT2/NOP14/MRPL1/LSM6/BRIX1/UTP15/THG1L/FARS2/MDN1/TRMT11/MRM2/HNRNPA2B1/DDX56/DUS4L/TRMT9B/MAK16/PRKDC/BOP1/TRMO/EXOSC2/DDX21/NOLC1/NAT10/SART1/ALKBH8/FDXACB1/PUS3/RPUSD4/DDX47/WBP11/PA2G4/UTP20/ZCCHC8/NOC4L/POLR3K/ADAT1/MRM3/METTL16/RBFA/TRMT1/DDX49/PIH1D1/NOP56/DDX27/RRP1B/PWP2/RRP7A/TRMU	56
	GO:0044786	cell cycle DNA replication	15/1123	41/20870	1.41555e-09	2.57545e-07	2.31726e-07	MCM2/GMNN/MCM3/MCM4/E2F8/FEN1/E2F7/BRCA2/INO80/BLM/LIG1/PCNA/RTEL1/DONSON/CDC45	15
	GO:0034728	nucleosome organization	33/1123	188/20870	1.69658e-09	2.99596e-07	2.69562e-07	H3C14/H2BC19P/H3C15/ANP32E/MCM2/H1-10/HMGB2/NPM1/H3C1/H4C2/H3C2/H4C3/H1-4/H3C4/H1-3/H3C8/H4C9/H4C11/H4C12/HMGA1/SMARCD3/ANP32B/SET/DNAJC9/H4-16/SART3/SUPT16H/IPO4/INO80/SUPT6H/CHAF1B/H2BS1/HIRA	33
	GO:1901988	negative regulation of cell cycle phase transition	42/1123	282/20870	2.05851e-09	3.53123e-07	3.17722e-07	CLSPN/ORC1/TPR/DTL/CENPF/FANCD2/ATRIP/CEP63/TRIP13/RAD1/SPDL1/MRNIP/EZH2/CCAR2/PRKDC/NBN/RAD21/CDK5RAP2/ZWINT/PTEN/WEE1/USP47/PRPF19/RAD9A/RHNO1/CDKN1B/CDK2/E2F7/KNTC1/RNASEH2B/CUL4A/DACT1/XRCC3/TP53BP1/BLM/BRCA1/EME1/BRIP1/BCL2/ATF5/DONSON/CDC45	42
	GO:0000075	cell cycle checkpoint signaling	33/1123	199/20870	7.45169e-09	1.24278e-06	1.11819e-06	CLSPN/ORC1/TPR/DTL/CENPF/FANCD2/ATRIP/CEP63/TRIP13/RAD1/SPDL1/MRNIP/CCAR2/PRKDC/NBN/CDK5RAP2/ZWINT/PRPF19/RAD9A/RHNO1/CDKN1B/CDK2/KNTC1/RNASEH2B/CUL4A/XRCC3/TP53BP1/BLM/BRCA1/EME1/BRIP1/DONSON/CDC45	33
	GO:0044839	cell cycle G2/M phase transition	29/1123	161/20870	8.9033e-09	1.44474e-06	1.29991e-06	CLSPN/ORC1/ENSA/DTL/CENPF/CDC25A/SKP2/NPM1/MRNIP/SMARCD3/NBN/RAD21/FBXL6/BRSK2/WEE1/USP47/FOXM1/WNT10B/CDK2/CDK4/RNASEH2B/CALM1/SIN3A/BLM/PKMYT1/BRCA1/CCDC57/ATF5/DONSON	29
	GO:0006271	DNA strand elongation involved in DNA replication	9/1123	15/20870	1.36685e-08	2.15963e-06	1.94313e-06	MCM3/POLD2/MCM7/MCM4/POLD3/POLE/RFC3/LIG1/PCNA	9
	GO:1901990	regulation of mitotic cell cycle phase transition	44/1123	326/20870	1.83891e-08	2.80952e-06	2.52786e-06	CLSPN/ORC1/TPR/DTL/CENPF/ID2/CDC25A/TRIP13/SPDL1/MRNIP/TMEM14B/EZH2/SMARCD3/PRKDC/NBN/RAD21/CDK5RAP2/ZWINT/PTEN/WEE1/USP47/CDCA5/CCND2/PHB2/CDKN1B/WNT10B/ESPL1/CDK2/CDK4/E2F7/KNTC1/RNASEH2B/CUL4A/TFDP1/PSME1/DACT1/XRCC3/INO80/SIN3A/BLM/TFAP4/BRCA1/BCL2/DONSON	44
	GO:0006334	nucleosome assembly	27/1123	147/20870	1.87176e-08	2.80952e-06	2.52786e-06	H3C14/H2BC19P/H3C15/MCM2/H1-10/HMGB2/NPM1/H3C1/H4C2/H3C2/H4C3/H1-4/H3C4/H1-3/H3C8/H4C9/H4C11/H4C12/ANP32B/SET/DNAJC9/H4-16/SART3/IPO4/CHAF1B/H2BS1/HIRA	27
	GO:0000086	G2/M transition of mitotic cell cycle	27/1123	149/20870	2.52105e-08	3.6918e-06	3.3217e-06	CLSPN/ORC1/ENSA/DTL/CENPF/CDC25A/SKP2/MRNIP/SMARCD3/NBN/RAD21/FBXL6/BRSK2/WEE1/USP47/FOXM1/WNT10B/CDK2/CDK4/RNASEH2B/CALM1/SIN3A/BLM/PKMYT1/BRCA1/CCDC57/DONSON	27
	GO:0033260	nuclear DNA replication	13/1123	37/20870	3.14379e-08	4.49412e-06	4.04359e-06	MCM2/GMNN/MCM3/MCM4/FEN1/BRCA2/INO80/BLM/LIG1/PCNA/RTEL1/DONSON/CDC45	13
	GO:0051298	centrosome duplication	19/1123	80/20870	3.34586e-08	4.67176e-06	4.20342e-06	SASS6/ROCK2/CEP63/CEP44/NPM1/CDK5RAP2/NAT10/SAC3D1/C2CD3/CEP295/CDK2/MDM1/BRCA2/XRCC3/CCP110/KIAA0753/BRCA1/CCDC57/WDR62	19
	GO:0031497	chromatin assembly	29/1123	171/20870	3.59562e-08	4.90639e-06	4.41453e-06	NOC2L/H3C14/H2BC19P/H3C15/MCM2/H1-10/HMGB2/NPM1/H3C1/H4C2/H3C2/H4C3/H1-4/H3C4/H1-3/H3C8/H4C9/H4C11/H4C12/ANP32B/SET/DNAJC9/H4-16/SART3/HMGB1/IPO4/CHAF1B/H2BS1/HIRA	29
	GO:0051054	positive regulation of DNA metabolic process	34/1123	223/20870	3.87358e-08	5.06081e-06	4.55347e-06	DHX9/FMN2/RIF1/MLH1/PARP3/GNL3/HMCES/NSD2/PARM1/RAD50/UBE2B/MRNIP/HSP90AB1/EYA4/HNRNPA2B1/RFC2/PRKDC/NBN/MAPK15/SHLD2/MMS19/FOXM1/RAD51AP1/HMGB1/RFC3/TP53BP1/SPIRE2/ARRB2/BRCA1/XRCC1/KMT5C/PCNA/CD40/RTEL1	34
	GO:0006282	regulation of DNA repair	25/1123	133/20870	3.87844e-08	5.06081e-06	4.55347e-06	USP1/DHX9/FMN2/RIF1/PARP3/NSD2/MRNIP/DEK/EYA4/PRKDC/UBR5/SHLD2/MMS19/FOXM1/RAD51AP1/HMGB1/CUL4A/TP53BP1/TERF2IP/SPIRE2/BRCA1/XRCC1/KMT5C/PCNA/RTEL1	25
	GO:0007099	centriole replication	14/1123	44/20870	3.96166e-08	5.06081e-06	4.55347e-06	SASS6/CEP63/CEP44/NPM1/CDK5RAP2/C2CD3/CEP295/CDK2/MDM1/CCP110/KIAA0753/BRCA1/CCDC57/WDR62	14
	GO:0006364	rRNA processing	36/1123	245/20870	4.11562e-08	5.14796e-06	4.63188e-06	MRTO4/DDX18/IMP4/NOP14/MRPL1/LSM6/BRIX1/UTP15/MDN1/MRM2/DDX56/MAK16/PRKDC/BOP1/EXOSC2/DDX21/NOLC1/NAT10/SART1/FDXACB1/RPUSD4/DDX47/WBP11/PA2G4/UTP20/NOC4L/MRM3/METTL16/RBFA/DDX49/PIH1D1/NOP56/DDX27/RRP1B/PWP2/RRP7A	36
	GO:0000723	telomere maintenance	26/1123	144/20870	4.91449e-08	6.02176e-06	5.41808e-06	DCLRE1B/EXO1/RIF1/PARP3/GNL3/RFC1/RAD50/HSP90AB1/HNRNPA2B1/PRKDC/NBN/CCNE2/MAPK15/RECQL4/DCLRE1A/NAT10/FEN1/BRCA2/XRCC3/PIF1/BLM/TERF2IP/RPA1/XRCC1/PCNA/RTEL1	26
	GO:0051321	meiotic cell cycle	40/1123	293/20870	5.91862e-08	7.10708e-06	6.39461e-06	NDC1/FMN2/EXO1/FANCD2/TOP2B/MLH1/CDC25A/SMC4/TRIP13/RAD1/RAD50/UBE2B/XRCC2/NBN/CCNE2/RAD21/WASHC5/MAPK15/NPR2/RMI1/SPIN1/SMC2/SMC3/KIF18A/NUMA1/NCAPD3/RAD51AP1/ESPL1/CDK2/BRCA2/PKMYT1/SPIRE2/RPA1/TOP3A/PSMC3IP/EME1/BRIP1/MYH9/DMC1/NCAPH2	40
	GO:0002562	somatic diversification of immune receptors via germline recombination within a single locus	17/1123	68/20870	7.81541e-08	9.02379e-06	8.11916e-06	EXO1/RIF1/HSPD1/MLH1/PARP3/HMCES/NSD2/HMGB2/PRKDC/NBN/SHLD2/UNG/HMGB1/TP53BP1/SUPT6H/KMT5C/CD40	17
	GO:0016444	somatic cell DNA recombination	17/1123	68/20870	7.81541e-08	9.02379e-06	8.11916e-06	EXO1/RIF1/HSPD1/MLH1/PARP3/HMCES/NSD2/HMGB2/PRKDC/NBN/SHLD2/UNG/HMGB1/TP53BP1/SUPT6H/KMT5C/CD40	17
	GO:0140694	non-membrane-bounded organelle assembly	50/1123	416/20870	9.01523e-08	1.02127e-05	9.18891e-06	MRTO4/RCC1/SASS6/TPR/CENPF/MLH1/KIF15/CEP63/STAG1/PDGFRA/CEP44/BRIX1/PRKAA1/CENPK/HDAC3/NPM1/MDN1/PRKDC/WASHC5/MAPK15/BOP1/HAUS6/CDK5RAP2/MRPS2/SMC3/EML3/SAC3D1/NUMA1/C2CD3/CEP295/CDK2/MDM1/KNTC1/PIBF1/INO80/CCP110/OGFOD1/C1QBP/KIAA0753/ERAL1/NLE1/BRCA1/KPNB1/CCDC57/LSM4/LSM14A/WDR62/MYBL2/PWP2/RRP7A	50
	GO:0006303	double-strand break repair via nonhomologous end joining	17/1123	69/20870	9.85473e-08	1.06513e-05	9.58352e-06	DCLRE1B/RIF1/MLH1/PARP3/HMCES/NSD2/HMGB2/MRNIP/DEK/PRKDC/SHLD2/DCLRE1A/PRPF19/HMGB1/TP53BP1/XRCC1/KMT5C	17
	GO:0002200	somatic diversification of immune receptors	18/1123	77/20870	9.94204e-08	1.06513e-05	9.58352e-06	EXO1/RIF1/HSPD1/MLH1/PARP3/HMCES/NSD2/HMGB2/PMS2/PRKDC/NBN/SHLD2/UNG/HMGB1/TP53BP1/SUPT6H/KMT5C/CD40	18
	GO:0006335	DNA replication-dependent nucleosome assembly	12/1123	34/20870	1.0112e-07	1.06513e-05	9.58352e-06	H3C1/H4C2/H3C2/H4C3/H3C4/H3C8/H4C9/H4C11/H4C12/H4-16/IPO4/CHAF1B	12
	GO:0034723	DNA replication-dependent nucleosome organization	12/1123	34/20870	1.0112e-07	1.06513e-05	9.58352e-06	H3C1/H4C2/H3C2/H4C3/H3C4/H3C8/H4C9/H4C11/H4C12/H4-16/IPO4/CHAF1B	12
	GO:0098534	centriole assembly	14/1123	48/20870	1.35787e-07	1.40563e-05	1.26472e-05	SASS6/CEP63/CEP44/NPM1/CDK5RAP2/C2CD3/CEP295/CDK2/MDM1/CCP110/KIAA0753/BRCA1/CCDC57/WDR62	14
	GO:0006270	DNA replication initiation	12/1123	35/20870	1.4636e-07	1.4894e-05	1.34009e-05	ORC1/MCM2/PURA/MCM3/MCM7/MCM4/NBN/CCNE2/MCM10/POLA2/CDC45/MCM5	12
	GO:0009451	RNA modification	28/1123	172/20870	1.50275e-07	1.50375e-05	1.353e-05	PUSL1/THADA/METTL8/THUMPD3/WDR6/QTRT2/THG1L/TRMT11/WTAP/MRM2/DUS4L/TRMT9B/BAG4/TGS1/TRMO/TRUB2/NAT10/ALKBH8/FDXACB1/PUS3/RPUSD4/MRM3/METTL16/TRMT1/TRMT2A/APOBEC3B/APOBEC3C/TRMU	28
	GO:0016072	rRNA metabolic process	36/1123	258/20870	1.55385e-07	1.5294e-05	1.37608e-05	MRTO4/DDX18/IMP4/NOP14/MRPL1/LSM6/BRIX1/UTP15/MDN1/MRM2/DDX56/MAK16/PRKDC/BOP1/EXOSC2/DDX21/NOLC1/NAT10/SART1/FDXACB1/RPUSD4/DDX47/WBP11/PA2G4/UTP20/NOC4L/MRM3/METTL16/RBFA/DDX49/PIH1D1/NOP56/DDX27/RRP1B/PWP2/RRP7A	36
	GO:0043414	macromolecule methylation	43/1123	341/20870	1.89146e-07	1.83167e-05	1.64804e-05	THADA/RIF1/METTL8/THUMPD3/WDR6/NSD2/NELFA/ETF1/TRMT11/WTAP/MRM2/EZH2/TRMT9B/TGS1/TRMO/RNF20/PHF19/GATA3/CTR9/CSKMT/EED/ALKBH8/FDXACB1/KMT2A/KMT5A/PRMT5/EEF2KMT/SETD6/MRM3/METTL16/SUPT6H/SUZ12/EZH1/BRCA1/CXXC1/MBD2/TRMT1/PIH1D1/KMT5C/PAXBP1/SETD4/TRMT2A/SNRPD3	43
	GO:0032259	methylation	47/1123	391/20870	2.1806e-07	2.07814e-05	1.86981e-05	THADA/RIF1/METTL8/THUMPD3/WDR6/NSD2/NELFA/ETF1/TRMT11/WTAP/MRM2/EZH2/TRMT9B/TGS1/TRMO/RNF20/PHF19/GATA3/CTR9/CSKMT/EED/ALKBH8/FDXACB1/KMT2A/METTL7B/KMT5A/METTL17/PRMT5/EEF2KMT/SETD6/MRM3/SMYD4/METTL16/SUPT6H/SUZ12/EZH1/BRCA1/TYMS/CXXC1/MBD2/TRMT1/PIH1D1/KMT5C/PAXBP1/SETD4/TRMT2A/SNRPD3	47
	GO:0045739	positive regulation of DNA repair	17/1123	74/20870	2.93825e-07	2.75644e-05	2.48011e-05	DHX9/FMN2/RIF1/PARP3/MRNIP/EYA4/PRKDC/SHLD2/MMS19/FOXM1/RAD51AP1/HMGB1/SPIRE2/BRCA1/XRCC1/KMT5C/PCNA	17
	GO:0000018	regulation of DNA recombination	21/1123	109/20870	3.03423e-07	2.76148e-05	2.48465e-05	RIF1/MLH1/PARP3/HMCES/H1-10/NSD2/RAD50/UBE2B/MRNIP/H1-4/H1-3/SHLD2/MMS19/RAD51AP1/TP53BP1/BLM/TERF2IP/SUPT6H/KMT5C/CD40/RTEL1	21
	GO:0002204	somatic recombination of immunoglobulin genes involved in immune response	14/1123	51/20870	3.12759e-07	2.76148e-05	2.48465e-05	EXO1/RIF1/HSPD1/MLH1/PARP3/HMCES/NSD2/NBN/SHLD2/UNG/TP53BP1/SUPT6H/KMT5C/CD40	14
	GO:0002208	somatic diversification of immunoglobulins involved in immune response	14/1123	51/20870	3.12759e-07	2.76148e-05	2.48465e-05	EXO1/RIF1/HSPD1/MLH1/PARP3/HMCES/NSD2/NBN/SHLD2/UNG/TP53BP1/SUPT6H/KMT5C/CD40	14
	GO:0045190	isotype switching	14/1123	51/20870	3.12759e-07	2.76148e-05	2.48465e-05	EXO1/RIF1/HSPD1/MLH1/PARP3/HMCES/NSD2/NBN/SHLD2/UNG/TP53BP1/SUPT6H/KMT5C/CD40	14
	GO:0016447	somatic recombination of immunoglobulin gene segments	15/1123	59/20870	3.57043e-07	3.10679e-05	2.79534e-05	EXO1/RIF1/HSPD1/MLH1/PARP3/HMCES/NSD2/PRKDC/NBN/SHLD2/UNG/TP53BP1/SUPT6H/KMT5C/CD40	15
	GO:0016445	somatic diversification of immunoglobulins	16/1123	67/20870	3.71201e-07	3.18385e-05	2.86467e-05	EXO1/RIF1/HSPD1/MLH1/PARP3/HMCES/NSD2/PMS2/PRKDC/NBN/SHLD2/UNG/TP53BP1/SUPT6H/KMT5C/CD40	16
	GO:0042770	signal transduction in response to DNA damage	30/1123	203/20870	4.79892e-07	4.05813e-05	3.6513e-05	CLSPN/DTL/FANCD2/ATRIP/CEP63/RAD1/NPM1/MRNIP/CCAR2/PRKDC/NBN/PRPF19/RAD9A/FOXM1/RHNO1/CDKN1B/CDK2/E2F7/KMT5A/BRCA2/RNASEH2B/CUL4A/TP53BP1/BLM/TFAP4/HIC1/BRCA1/EME1/BRIP1/DONSON	30
	GO:0032543	mitochondrial translation	18/1123	85/20870	4.87463e-07	4.0649e-05	3.6574e-05	WARS2/DARS2/LARS2/GFM1/GATB/MRPS27/QRSL1/RCC1L/TRUB2/MRPS2/MRPS16/MTG1/RPUSD4/TSFM/MRPS34/TUFM/C1QBP/TACO1	18
	GO:0031570	DNA integrity checkpoint signaling	25/1123	152/20870	5.63743e-07	4.63659e-05	4.17178e-05	CLSPN/ORC1/DTL/FANCD2/ATRIP/CEP63/RAD1/MRNIP/CCAR2/PRKDC/NBN/PRPF19/RAD9A/RHNO1/CDKN1B/CDK2/RNASEH2B/CUL4A/TP53BP1/BLM/BRCA1/EME1/BRIP1/DONSON/CDC45	25
	GO:0006268	DNA unwinding involved in DNA replication	8/1123	16/20870	5.98986e-07	4.85988e-05	4.37268e-05	MCM2/PURA/HMGA1/MCM7/MCM4/RECQL4/BLM/RPA1	8
	GO:0000727	double-strand break repair via break-induced replication	7/1123	12/20870	8.00006e-07	6.40431e-05	5.76229e-05	MCM2/MCM3/MCM7/GINS4/MCM4/CDC45/MCM5	7
	GO:2001022	positive regulation of response to DNA damage stimulus	20/1123	106/20870	8.18562e-07	6.46664e-05	5.81837e-05	DHX9/FMN2/RIF1/PARP3/MRNIP/EYA4/BCLAF1/CCAR2/PRKDC/SHLD2/MMS19/FOXM1/RAD51AP1/HMGB1/SPIRE2/HIC1/BRCA1/XRCC1/KMT5C/PCNA	20
	GO:0045005	DNA-dependent DNA replication maintenance of fidelity	13/1123	48/20870	9.78956e-07	7.63332e-05	6.86808e-05	NUCKS1/TRAIP/PRIMPOL/MMS22L/TONSL/POLE/BRCA2/BLM/EME1/POLD1/PCNA/RTEL1/DONSON	13
	GO:2001020	regulation of response to DNA damage stimulus	33/1123	244/20870	1.03593e-06	7.97398e-05	7.17459e-05	USP1/DHX9/FMN2/RIF1/PARP3/NSD2/NPM1/MRNIP/DEK/EYA4/BCLAF1/CCAR2/PRKDC/UBR5/SHLD2/MMS19/USP47/FOXM1/RAD51AP1/KMT5A/HMGB1/RNASEH2B/CUL4A/TP53BP1/TERF2IP/SPIRE2/HIC1/BRCA1/BCL2/XRCC1/KMT5C/PCNA/RTEL1	33
	GO:0051304	chromosome separation	19/1123	99/20870	1.16993e-06	8.89143e-05	8.00008e-05	TPR/CENPF/ANAPC1/TOP2B/MLH1/TRIP13/SPDL1/RAD21/MAPK15/RMI1/CDK5RAP2/ZWINT/NUMA1/ESPL1/KNTC1/XRCC3/TOP3A/EME1/NCAPH2	19
	GO:2001251	negative regulation of chromosome organization	18/1123	90/20870	1.18635e-06	8.90356e-05	8.01099e-05	TPR/CENPF/MCM2/TRIP13/RAD50/SPDL1/NBN/RAD21/CDK5RAP2/ZWINT/NAT10/ESPL1/KNTC1/XRCC3/PIF1/TERF2IP/XRCC1/RTEL1	18
	GO:0140053	mitochondrial gene expression	21/1123	119/20870	1.37969e-06	0.000102268	9.20153e-05	WARS2/DARS2/PNPT1/LARS2/GFM1/GATB/PRKAA1/MRPS27/QRSL1/RCC1L/TRUB2/MRPS2/TFAM/MRPS16/MTG1/RPUSD4/TSFM/MRPS34/TUFM/C1QBP/TACO1	21
	GO:0006284	base-excision repair	12/1123	43/20870	1.80313e-06	0.000130433	0.000117358	MUTYH/USP47/FEN1/UNG/POLE/HMGB1/NTHL1/RPA1/XRCC1/LIG1/POLD1/PCNA	12
	GO:0009124	nucleoside monophosphate biosynthetic process	12/1123	43/20870	1.80313e-06	0.000130433	0.000117358	UCK2/CAD/IMPDH2/PAICS/ADK/DUT/PFAS/TK1/TYMS/UCKL1/GART/ADSL	12
	GO:0009148	pyrimidine nucleoside triphosphate biosynthetic process	8/1123	18/20870	1.84858e-06	0.00013213	0.000118884	CTPS1/UCK2/CAD/DTYMK/NME4/NME1/TYMS/UCKL1	8
	GO:0017038	protein import	30/1123	217/20870	2.00238e-06	0.000141438	0.000127259	TOMM40L/TPR/IPO9/HSPD1/CHCHD4/HCLS1/PPP3CA/NUP155/TMCO6/HDAC3/GRPEL2/E2F3/HSP90AB1/UBR5/NUP188/NOLC1/PHB2/RAN/IPO5/IPO4/NUP93/NUP88/KPNB1/NUP85/TIMM21/TNPO2/TOMM40/CSE1L/PEX26/NUP50	30
	GO:0009147	pyrimidine nucleoside triphosphate metabolic process	9/1123	24/20870	2.29722e-06	0.000160378	0.0001443	CTPS1/UCK2/CAD/DTYMK/DUT/NME4/NME1/TYMS/UCKL1	9
	GO:0000077	DNA damage checkpoint signaling	23/1123	144/20870	2.65585e-06	0.000183284	0.00016491	CLSPN/DTL/FANCD2/ATRIP/CEP63/RAD1/MRNIP/CCAR2/PRKDC/NBN/PRPF19/RAD9A/RHNO1/CDKN1B/CDK2/RNASEH2B/CUL4A/TP53BP1/BLM/BRCA1/EME1/BRIP1/DONSON	23
	GO:0006399	tRNA metabolic process	29/1123	210/20870	3.01715e-06	0.000205852	0.000185215	PUSL1/WARS2/DARS2/THADA/METTL8/THUMPD3/LARS2/WDR6/QTRT2/LSM6/GATB/THG1L/FARS2/QRSL1/TRMT11/DUS4L/TRMT9B/TRMO/EXOSC2/NAT10/ALKBH8/PUS3/RPUSD4/POLR3K/ADAT1/AARSD1/NARS1/TRMT1/TRMU	29
	GO:1902749	regulation of cell cycle G2/M phase transition	20/1123	115/20870	3.09028e-06	0.000208472	0.000187573	CLSPN/ORC1/DTL/CENPF/CDC25A/NPM1/MRNIP/SMARCD3/NBN/RAD21/USP47/WNT10B/CDK2/CDK4/RNASEH2B/SIN3A/BLM/BRCA1/ATF5/DONSON	20
	GO:0071897	DNA biosynthetic process	27/1123	190/20870	3.79068e-06	0.00025288	0.000227529	DTL/CENPF/PARP3/RFC1/PARM1/PRIMPOL/RAD50/HSP90AB1/HNRNPA2B1/POLD2/RFC2/MAPK15/NAT10/POLD3/POLE/RFC3/TFDP1/PCLAF/PIF1/TERF2IP/RPA1/ARRB2/TK1/TYMS/LIG1/POLD1/PCNA	27
	GO:2000779	regulation of double-strand break repair	17/1123	88/20870	3.85029e-06	0.000254035	0.000228568	FMN2/RIF1/PARP3/NSD2/MRNIP/DEK/PRKDC/UBR5/SHLD2/MMS19/FOXM1/RAD51AP1/TP53BP1/TERF2IP/SPIRE2/KMT5C/RTEL1	17
	GO:1901991	negative regulation of mitotic cell cycle phase transition	27/1123	191/20870	4.19269e-06	0.00027187	0.000244615	CLSPN/ORC1/TPR/DTL/CENPF/TRIP13/SPDL1/MRNIP/EZH2/PRKDC/NBN/RAD21/CDK5RAP2/ZWINT/PTEN/WEE1/USP47/CDKN1B/CDK2/E2F7/KNTC1/DACT1/XRCC3/BLM/BRCA1/BCL2/DONSON	27
	GO:0072594	establishment of protein localization to organelle	48/1123	447/20870	4.21118e-06	0.00027187	0.000244615	TOMM40L/TPR/IPO9/RAB3GAP2/HK2/HSPD1/BCS1L/CHCHD4/HCLS1/PPP3CA/NUP155/PRKAA1/TMCO6/HDAC3/GRPEL2/E2F3/HSP90AB1/MAN1A1/FIS1/BAG4/GDAP1/UBR5/NUP188/PMPCA/NOLC1/SPCS2/PHB2/RAN/BRCA2/IPO5/LAMP1/IPO4/RN7SL1/RN7SL2/CALM1/NAGPA/NUP93/NUP88/SREBF1/KPNB1/NUP85/TIMM21/TNPO2/TOMM40/PIH1D1/CSE1L/PEX26/NUP50	48
	GO:0045132	meiotic chromosome segregation	19/1123	108/20870	4.54604e-06	0.000290366	0.000261257	NDC1/FMN2/FANCD2/TOP2B/MLH1/SMC4/TRIP13/UBE2B/CCNE2/RAD21/MAPK15/RMI1/SMC2/ESPL1/PSMC3IP/EME1/BRIP1/DMC1/NCAPH2	19
	GO:0090329	regulation of DNA-dependent DNA replication	12/1123	47/20870	5.03062e-06	0.000317935	0.000286063	GMNN/RFC2/NBN/STOML2/E2F8/E2F7/BRCA2/RFC3/INO80/BLM/PCNA/DONSON	12
	GO:0022618	ribonucleoprotein complex assembly	32/1123	253/20870	6.36317e-06	0.000394613	0.000355054	MRTO4/SRSF10/RNVU1-14/DHX9/RUVBL1/BRIX1/GEMIN5/HSP90AB1/MDN1/LUC7L2/WEE2-AS1/PRKDC/TGS1/PUF60/BOP1/PSIP1/EIF3A/PRPF19/SART1/CLNS1A/SART3/PRMT5/EIF3C/NUDT21/ERAL1/NLE1/SRSF1/LSM4/PIH1D1/PWP2/SNRPD3/RRP7A	32
	GO:0030261	chromosome condensation	12/1123	48/20870	6.38118e-06	0.000394613	0.000355054	H1-10/SMC4/NCAPG/H1-4/H1-3/NCAPG2/MCPH1/SMC2/CDCA5/NCAPD3/KMT5A/NCAPH2	12
	GO:0072527	pyrimidine-containing compound metabolic process	16/1123	82/20870	6.44106e-06	0.000394613	0.000355054	CTPS1/UCK2/CAD/DTYMK/RRM1/UNG/DUT/NME4/NTHL1/NME1/SLC25A19/TK1/TYMS/UCKL1/APOBEC3B/APOBEC3C	16
	GO:0006400	tRNA modification	17/1123	92/20870	7.22363e-06	0.000436509	0.00039275	PUSL1/THADA/METTL8/THUMPD3/WDR6/QTRT2/THG1L/TRMT11/DUS4L/TRMT9B/TRMO/NAT10/ALKBH8/PUS3/RPUSD4/TRMT1/TRMU	17
	GO:2000781	positive regulation of double-strand break repair	11/1123	41/20870	7.40243e-06	0.000436509	0.00039275	FMN2/RIF1/PARP3/MRNIP/PRKDC/SHLD2/MMS19/FOXM1/RAD51AP1/SPIRE2/KMT5C	11
	GO:0006913	nucleocytoplasmic transport	38/1123	328/20870	7.41571e-06	0.000436509	0.00039275	NDC1/DHX9/TPR/IPO9/BARD1/HCLS1/PPP3CA/ANP32C/NUP155/HSPA9/TMCO6/HDAC3/NPM1/E2F3/XPO5/HSP90AB1/HNRNPA2B1/NUP205/UBR5/ANP32B/NUP188/NOLC1/NUP160/PHB2/RAN/XPO4/IPO5/IPO4/ANP32A/NUP93/NUP88/SUPT6H/KPNB1/NUP85/TNPO2/CSE1L/RANGAP1/NUP50	38
	GO:0051169	nuclear transport	38/1123	328/20870	7.41571e-06	0.000436509	0.00039275	NDC1/DHX9/TPR/IPO9/BARD1/HCLS1/PPP3CA/ANP32C/NUP155/HSPA9/TMCO6/HDAC3/NPM1/E2F3/XPO5/HSP90AB1/HNRNPA2B1/NUP205/UBR5/ANP32B/NUP188/NOLC1/NUP160/PHB2/RAN/XPO4/IPO5/IPO4/ANP32A/NUP93/NUP88/SUPT6H/KPNB1/NUP85/TNPO2/CSE1L/RANGAP1/NUP50	38
	GO:0045911	positive regulation of DNA recombination	12/1123	49/20870	8.03976e-06	0.000468648	0.000421666	RIF1/MLH1/HMCES/NSD2/UBE2B/MRNIP/SHLD2/MMS19/RAD51AP1/TP53BP1/KMT5C/CD40	12
	GO:0045930	negative regulation of mitotic cell cycle	33/1123	270/20870	9.5524e-06	0.000546215	0.000491458	CLSPN/ORC1/TPR/DTL/CENPF/FANCD2/TRIP13/SPDL1/MRNIP/EZH2/PRKDC/NBN/RAD21/PTPN3/CDK5RAP2/ZWINT/PTEN/WEE1/USP47/RAD9A/CDKN1B/CDK2/E2F7/KNTC1/DACT1/XRCC3/BLM/NLE1/BRCA1/EME1/TOM1L1/BCL2/DONSON	33
	GO:1901293	nucleoside phosphate biosynthetic process	33/1123	270/20870	9.5524e-06	0.000546215	0.000491458	NADK/AK2/PPT1/CTPS1/UCK2/RRM2/CAD/SLC25A12/DTYMK/IMPDH2/HACD2/PAICS/GUCY1A1/ACSL6/STOML2/NPR2/ADK/PAPSS2/RRM1/DLAT/ATP5F1B/ACACB/DUT/NME4/PFAS/NME1/TK1/TYMS/GCDH/ACSS1/UCKL1/GART/ADSL	33
	GO:0001510	RNA methylation	16/1123	85/20870	1.04311e-05	0.000590835	0.000531604	THADA/METTL8/THUMPD3/WDR6/TRMT11/WTAP/MRM2/TRMT9B/TGS1/TRMO/ALKBH8/FDXACB1/MRM3/METTL16/TRMT1/TRMT2A	16
	GO:0071826	ribonucleoprotein complex subunit organization	32/1123	260/20870	1.1235e-05	0.000630418	0.000567219	MRTO4/SRSF10/RNVU1-14/DHX9/RUVBL1/BRIX1/GEMIN5/HSP90AB1/MDN1/LUC7L2/WEE2-AS1/PRKDC/TGS1/PUF60/BOP1/PSIP1/EIF3A/PRPF19/SART1/CLNS1A/SART3/PRMT5/EIF3C/NUDT21/ERAL1/NLE1/SRSF1/LSM4/PIH1D1/PWP2/SNRPD3/RRP7A	32
	GO:0007062	sister chromatid cohesion	13/1123	59/20870	1.18301e-05	0.000657666	0.000591736	NAA50/STAG1/PDS5A/ESCO2/RAD21/SMC3/MCMBP/FEN1/CDCA5/PHB2/ESPL1/KIF22/HASPIN	13
	GO:0010389	regulation of G2/M transition of mitotic cell cycle	18/1123	106/20870	1.33757e-05	0.000736768	0.000662908	CLSPN/ORC1/DTL/CENPF/CDC25A/MRNIP/SMARCD3/NBN/RAD21/USP47/WNT10B/CDK2/CDK4/RNASEH2B/SIN3A/BLM/BRCA1/DONSON	18
	GO:0006221	pyrimidine nucleotide biosynthetic process	9/1123	29/20870	1.37844e-05	0.000745597	0.000670852	CTPS1/UCK2/CAD/DTYMK/DUT/NME4/NME1/TYMS/UCKL1	9
	GO:0062125	regulation of mitochondrial gene expression	9/1123	29/20870	1.37844e-05	0.000745597	0.000670852	PRKAA1/MRPS27/RCC1L/TRUB2/MTG1/RPUSD4/TSFM/C1QBP/TACO1	9
	GO:0006275	regulation of DNA replication	19/1123	117/20870	1.50762e-05	0.000808192	0.000727172	DHX9/NUCKS1/USP37/PDS5A/GMNN/RFC2/ESCO2/NBN/STOML2/SMC3/HRAS/E2F8/E2F7/BRCA2/RFC3/INO80/BLM/PCNA/DONSON	19
	GO:0007076	mitotic chromosome condensation	7/1123	17/20870	1.54781e-05	0.000815672	0.000733901	SMC4/NCAPG/SMC2/CDCA5/NCAPD3/KMT5A/NCAPH2	7
	GO:0045910	negative regulation of DNA recombination	11/1123	44/20870	1.54874e-05	0.000815672	0.000733901	RIF1/MLH1/PARP3/H1-10/H1-4/H1-3/SHLD2/TP53BP1/BLM/TERF2IP/RTEL1	11
	GO:0009260	ribonucleotide biosynthetic process	26/1123	194/20870	1.65329e-05	0.000859944	0.000773735	AK2/PPT1/CTPS1/UCK2/CAD/SLC25A12/IMPDH2/HACD2/PAICS/GUCY1A1/ACSL6/STOML2/NPR2/ADK/PAPSS2/DLAT/ATP5F1B/ACACB/NME4/PFAS/NME1/GCDH/ACSS1/UCKL1/GART/ADSL	26
	GO:1903046	meiotic cell cycle process	29/1123	229/20870	1.66145e-05	0.000859944	0.000773735	NDC1/FMN2/FANCD2/TOP2B/MLH1/CDC25A/SMC4/TRIP13/RAD1/RAD50/UBE2B/CCNE2/RAD21/WASHC5/MAPK15/RMI1/SMC2/KIF18A/NCAPD3/RAD51AP1/ESPL1/BRCA2/SPIRE2/PSMC3IP/EME1/BRIP1/MYH9/DMC1/NCAPH2	29
	GO:0009123	nucleoside monophosphate metabolic process	15/1123	79/20870	1.75595e-05	0.000901087	0.000810754	AK2/MAGI3/UCK2/CAD/DTYMK/IMPDH2/PAICS/ADK/DUT/PFAS/TK1/TYMS/UCKL1/GART/ADSL	15
	GO:0035825	homologous recombination	14/1123	70/20870	1.79573e-05	0.000913693	0.000822096	NUCKS1/FANCD2/TOP2B/MLH1/TRIP13/RAD50/UBE2B/RAD21/RMI1/RAD51AP1/PSMC3IP/EME1/BRIP1/DMC1	14
	GO:0033044	regulation of chromosome organization	27/1123	207/20870	1.88472e-05	0.000950911	0.000855583	TPR/CENPF/ANAPC1/GNL3/TASOR/MCM2/TRIP13/RAD50/SPDL1/HNRNPA2B1/MCPH1/NBN/RAD21/MAPK15/CDK5RAP2/ZWINT/NAT10/FEN1/CDCA5/NUMA1/ESPL1/KNTC1/XRCC3/PIF1/TERF2IP/XRCC1/RTEL1	27
	GO:0007093	mitotic cell cycle checkpoint signaling	22/1123	151/20870	1.9625e-05	0.000981904	0.000883469	CLSPN/ORC1/TPR/DTL/CENPF/FANCD2/TRIP13/SPDL1/MRNIP/PRKDC/NBN/CDK5RAP2/ZWINT/RAD9A/CDKN1B/CDK2/KNTC1/XRCC3/BLM/BRCA1/EME1/DONSON	22
	GO:0009165	nucleotide biosynthetic process	32/1123	268/20870	2.0838e-05	0.00103398	0.000930323	NADK/AK2/PPT1/CTPS1/UCK2/RRM2/CAD/SLC25A12/DTYMK/IMPDH2/HACD2/PAICS/GUCY1A1/ACSL6/STOML2/NPR2/ADK/PAPSS2/RRM1/DLAT/ATP5F1B/ACACB/DUT/NME4/PFAS/NME1/TYMS/GCDH/ACSS1/UCKL1/GART/ADSL	32
	GO:0006606	protein import into nucleus	23/1123	163/20870	2.17405e-05	0.00106992	0.000962661	TPR/IPO9/HCLS1/PPP3CA/NUP155/TMCO6/HDAC3/E2F3/HSP90AB1/UBR5/NUP188/NOLC1/PHB2/RAN/IPO5/IPO4/NUP93/NUP88/KPNB1/NUP85/TNPO2/CSE1L/NUP50	23
	GO:0045191	regulation of isotype switching	10/1123	38/20870	2.31995e-05	0.00112597	0.00101309	RIF1/MLH1/PARP3/HMCES/NSD2/SHLD2/TP53BP1/SUPT6H/KMT5C/CD40	10
	GO:0070129	regulation of mitochondrial translation	8/1123	24/20870	2.32546e-05	0.00112597	0.00101309	MRPS27/RCC1L/TRUB2/MTG1/RPUSD4/TSFM/C1QBP/TACO1	8
	GO:0048511	rhythmic process	35/1123	308/20870	2.53279e-05	0.00121655	0.00109459	PER3/DHX9/DTL/ID2/ROCK2/CREB1/PER2/IMPDH2/C3orf70/PDGFRA/PRKAA1/HDAC3/SLIT3/ESR1/CBX3/EZH2/CCAR2/PRKDC/FBXL6/KLF9/PTEN/KMT2A/NDUFA9/CDK4/CUL4A/PRMT5/SIN3A/SERPINF1/ARRB2/SREBF1/NAGLU/TYMS/ATF5/PCNA/AHCY	35
	GO:0006479	protein methylation	26/1123	199/20870	2.59388e-05	0.00122627	0.00110334	RIF1/NSD2/NELFA/ETF1/EZH2/RNF20/PHF19/GATA3/CTR9/CSKMT/EED/KMT2A/KMT5A/PRMT5/EEF2KMT/SETD6/SUPT6H/SUZ12/EZH1/BRCA1/CXXC1/PIH1D1/KMT5C/PAXBP1/SETD4/SNRPD3	26
	GO:0008213	protein alkylation	26/1123	199/20870	2.59388e-05	0.00122627	0.00110334	RIF1/NSD2/NELFA/ETF1/EZH2/RNF20/PHF19/GATA3/CTR9/CSKMT/EED/KMT2A/KMT5A/PRMT5/EEF2KMT/SETD6/SUPT6H/SUZ12/EZH1/BRCA1/CXXC1/PIH1D1/KMT5C/PAXBP1/SETD4/SNRPD3	26
	GO:0090068	positive regulation of cell cycle process	31/1123	260/20870	2.86756e-05	0.00134507	0.00121022	TPR/DTL/ROCK2/CDC25A/UBE2B/NPM1/EZH2/SMARCD3/CSPP1/RAD21/MAPK15/KIF20B/E2F8/FEN1/CDCA5/NUMA1/CEP295/RHNO1/CCND2/RAD51AP1/PHB2/WNT10B/ESPL1/CDK4/E2F7/CUL4A/TFDP1/XRCC3/INO80/SIN3A/RANBP1	31
	GO:0043247	telomere maintenance in response to DNA damage	6/1123	13/20870	2.96335e-05	0.00137123	0.00123377	DCLRE1B/RIF1/DCLRE1A/TERF2IP/XRCC1/RTEL1	6
	GO:0010212	response to ionizing radiation	22/1123	155/20870	2.96902e-05	0.00137123	0.00123377	VCAM1/NUCKS1/FANCD2/RAD1/PRKAA1/MRNIP/XRCC2/PRKDC/NET1/GATA3/HRAS/RRM1/RAD9A/RHNO1/CCND2/RAD51AP1/BRCA2/INO80/TP53BP1/BLM/BRCA1/BCL2	22
	GO:0051170	import into nucleus	23/1123	167/20870	3.22222e-05	0.00147323	0.00132554	TPR/IPO9/HCLS1/PPP3CA/NUP155/TMCO6/HDAC3/E2F3/HSP90AB1/UBR5/NUP188/NOLC1/PHB2/RAN/IPO5/IPO4/NUP93/NUP88/KPNB1/NUP85/TNPO2/CSE1L/NUP50	23
	GO:0070192	chromosome organization involved in meiotic cell cycle	15/1123	83/20870	3.23894e-05	0.00147323	0.00132554	NDC1/FANCD2/MLH1/SMC4/TRIP13/RAD50/UBE2B/CCNE2/RAD21/SMC2/NCAPD3/PSMC3IP/BRIP1/DMC1/NCAPH2	15
	GO:0008033	tRNA processing	21/1123	145/20870	3.29371e-05	0.00148688	0.00133782	PUSL1/THADA/METTL8/THUMPD3/WDR6/QTRT2/LSM6/THG1L/FARS2/TRMT11/DUS4L/TRMT9B/TRMO/NAT10/ALKBH8/PUS3/RPUSD4/POLR3K/ADAT1/TRMT1/TRMU	21
	GO:0046390	ribose phosphate biosynthetic process	26/1123	202/20870	3.36818e-05	0.00150915	0.00135786	AK2/PPT1/CTPS1/UCK2/CAD/SLC25A12/IMPDH2/HACD2/PAICS/GUCY1A1/ACSL6/STOML2/NPR2/ADK/PAPSS2/DLAT/ATP5F1B/ACACB/NME4/PFAS/NME1/GCDH/ACSS1/UCKL1/GART/ADSL	26
	GO:0031297	replication fork processing	10/1123	40/20870	3.77082e-05	0.00167704	0.00150891	NUCKS1/TRAIP/PRIMPOL/MMS22L/TONSL/BRCA2/BLM/EME1/PCNA/RTEL1	10
	GO:0048732	gland development	48/1123	486/20870	3.80932e-05	0.0016817	0.00151311	RAP1GAP/WLS/ACADM/IQGAP3/ID2/CAD/PNPT1/HK2/LIMS2/CREB1/GATA2/CLCN2/PDGFRA/PRLR/PTCD2/SLC29A1/ESR1/HOXA5/EZH2/PRKDC/NFIB/PTCH1/PTPN3/GATA3/BMPR1A/PTEN/NKX2-3/HRAS/E2F8/PAX6/CPT1A/PHB2/CDKN1B/E2F7/BRCA2/PRMT5/ARF6/STRA6/SERPINF1/HOXB13/NME1/NOG/SRSF1/TYMS/ONECUT2/BCL2/PCNA/RHBDD3	48
	GO:0018022	peptidyl-lysine methylation	21/1123	147/20870	4.05231e-05	0.00177592	0.00159788	RIF1/NSD2/NELFA/EZH2/PHF19/GATA3/CTR9/CSKMT/EED/KMT2A/KMT5A/EEF2KMT/SETD6/SUPT6H/SUZ12/EZH1/BRCA1/CXXC1/PIH1D1/KMT5C/SETD4	21
	GO:0016571	histone methylation	22/1123	159/20870	4.41675e-05	0.00192161	0.00172897	RIF1/NSD2/NELFA/EZH2/RNF20/PHF19/GATA3/CTR9/EED/KMT2A/KMT5A/PRMT5/SETD6/SUPT6H/SUZ12/EZH1/BRCA1/CXXC1/PIH1D1/KMT5C/PAXBP1/SETD4	22
	GO:0006220	pyrimidine nucleotide metabolic process	11/1123	49/20870	4.59479e-05	0.00198468	0.00178572	CTPS1/UCK2/CAD/DTYMK/UNG/DUT/NME4/NTHL1/NME1/TYMS/UCKL1	11
	GO:0009209	pyrimidine ribonucleoside triphosphate biosynthetic process	6/1123	14/20870	4.94954e-05	0.00210759	0.00189631	CTPS1/UCK2/CAD/NME4/NME1/UCKL1	6
	GO:1902969	mitotic DNA replication	6/1123	14/20870	4.94954e-05	0.00210759	0.00189631	MCM2/MCM3/MCM4/BRCA2/LIG1/CDC45	6
	GO:0002312	B cell activation involved in immune response	15/1123	86/20870	4.98661e-05	0.00210842	0.00189706	EXO1/RIF1/HSPD1/MLH1/PARP3/HMCES/NSD2/NBN/SHLD2/NKX2-3/UNG/TP53BP1/SUPT6H/KMT5C/CD40	15
	GO:2000757	negative regulation of peptidyl-lysine acetylation	7/1123	20/20870	5.34987e-05	0.0022462	0.00202102	NOC2L/HINT2/SET/SIN3A/BRCA1/PIH1D1/THAP7	7
	GO:0009156	ribonucleoside monophosphate biosynthetic process	9/1123	34/20870	5.65936e-05	0.00234147	0.00210674	UCK2/CAD/IMPDH2/PAICS/ADK/PFAS/UCKL1/GART/ADSL	9
	GO:0072528	pyrimidine-containing compound biosynthetic process	9/1123	34/20870	5.65936e-05	0.00234147	0.00210674	CTPS1/UCK2/CAD/DTYMK/DUT/NME4/NME1/TYMS/UCKL1	9
	GO:0006839	mitochondrial transport	32/1123	282/20870	5.69378e-05	0.00234147	0.00210674	CPT2/TOMM40L/ABCB10/PNPT1/HK2/SLC25A12/HSPD1/BCS1L/CHCHD4/PRKAA1/GRPEL2/SFXN1/TMEM14B/GCLC/FIS1/BAG4/GDAP1/STOML2/PMPCA/PPIF/SFXN4/CPT1A/ATP5F1B/SLC25A3/RHOT2/VPS35/SREBF1/ACAA2/BCL2/TIMM21/TOMM40/CPT1B	32
	GO:0007131	reciprocal meiotic recombination	13/1123	68/20870	5.84713e-05	0.00237204	0.00213424	FANCD2/TOP2B/MLH1/TRIP13/RAD50/UBE2B/RAD21/RMI1/RAD51AP1/PSMC3IP/EME1/BRIP1/DMC1	13
	GO:0140527	reciprocal homologous recombination	13/1123	68/20870	5.84713e-05	0.00237204	0.00213424	FANCD2/TOP2B/MLH1/TRIP13/RAD50/UBE2B/RAD21/RMI1/RAD51AP1/PSMC3IP/EME1/BRIP1/DMC1	13
	GO:0000082	G1/S transition of mitotic cell cycle	27/1123	222/20870	6.52285e-05	0.0026284	0.00236491	RCC1/IQGAP3/ID2/USP37/CDC25A/PPP3CA/SKP2/TMEM14B/E2F3/EZH2/PRKDC/CCNE2/CDKN2A/PTEN/WEE1/CCND2/CDKN1B/CDK2/CDK4/E2F7/POLE/CUL4A/TFDP1/PSME1/DACT1/INO80/BCL2	27
	GO:0051053	negative regulation of DNA metabolic process	19/1123	130/20870	6.77563e-05	0.00271206	0.00244018	RIF1/MLH1/PARP3/H1-10/RAD50/H1-4/H1-3/NBN/UBR5/GATA3/SHLD2/NAT10/KMT2A/TP53BP1/PIF1/BLM/TERF2IP/XRCC1/RTEL1	19
	GO:0006289	nucleotide-excision repair	13/1123	69/20870	6.85383e-05	0.00272519	0.00245199	FANCC/RAD23B/MMS19/POLD3/GTF2H3/POLE/HMGB1/BRCA2/CUL4A/NTHL1/RPA1/BRIP1/POLD1	13
	GO:0140013	meiotic nuclear division	26/1123	211/20870	7.09831e-05	0.00277001	0.00249232	NDC1/FMN2/FANCD2/TOP2B/MLH1/SMC4/TRIP13/RAD1/RAD50/UBE2B/CCNE2/RAD21/WASHC5/MAPK15/RMI1/SMC2/KIF18A/RAD51AP1/ESPL1/BRCA2/SPIRE2/PSMC3IP/EME1/BRIP1/DMC1/NCAPH2	26
	GO:0000377	RNA splicing, via transesterification reactions with bulged adenosine as nucleophile	38/1123	363/20870	7.10495e-05	0.00277001	0.00249232	SRSF10/PRPF38A/MAGOH/RNVU1-14/DHX9/NCL/MBNL1/LSM6/DDX46/GEMIN5/NPM1/HNRNPH1/SYNCRIP/WTAP/HNRNPA2B1/LUC7L2/WEE2-AS1/TGS1/PUF60/PSIP1/PRPF19/SART1/CLNS1A/WBP11/SART3/RBM19/ZCCHC8/PRMT5/TXNL4B/DHX38/METTL16/C1QBP/SRSF1/HNRNPM/LSM4/PAXBP1/SNRPD3/RBM10	38
	GO:0000398	mRNA splicing, via spliceosome	38/1123	363/20870	7.10495e-05	0.00277001	0.00249232	SRSF10/PRPF38A/MAGOH/RNVU1-14/DHX9/NCL/MBNL1/LSM6/DDX46/GEMIN5/NPM1/HNRNPH1/SYNCRIP/WTAP/HNRNPA2B1/LUC7L2/WEE2-AS1/TGS1/PUF60/PSIP1/PRPF19/SART1/CLNS1A/WBP11/SART3/RBM19/ZCCHC8/PRMT5/TXNL4B/DHX38/METTL16/C1QBP/SRSF1/HNRNPM/LSM4/PAXBP1/SNRPD3/RBM10	38
	GO:0034502	protein localization to chromosome	16/1123	99/20870	7.38757e-05	0.00286161	0.00257474	PARP3/GNL3/TASOR/SPDL1/MRNIP/ESR1/EZH2/ESCO2/RAD21/CDCA5/KNTC1/BRCA2/TERF2IP/RPA1/HASPIN/PIH1D1	16
	GO:0006352	DNA-templated transcription, initiation	20/1123	142/20870	7.50629e-05	0.0028805	0.00259173	E2F2/CREB1/BDP1/E2F3/H4C2/H4C3/H4C9/H4C11/H4C12/BCLAF1/ESR1/GTF3C4/TFAM/H4-16/WNT10B/CDK4/HMGB1/MAZ/UBTF/PIH1D1	20
	GO:0034968	histone lysine methylation	19/1123	131/20870	7.53228e-05	0.0028805	0.00259173	RIF1/NSD2/NELFA/EZH2/PHF19/GATA3/CTR9/EED/KMT2A/KMT5A/SETD6/SUPT6H/SUZ12/EZH1/BRCA1/CXXC1/PIH1D1/KMT5C/SETD4	19
	GO:0009263	deoxyribonucleotide biosynthetic process	6/1123	15/20870	7.87368e-05	0.002992	0.00269205	RRM2/DTYMK/ADK/RRM1/DUT/TYMS	6
	GO:0045830	positive regulation of isotype switching	8/1123	28/20870	8.10644e-05	0.00306107	0.0027542	RIF1/MLH1/HMCES/NSD2/SHLD2/TP53BP1/KMT5C/CD40	8
	GO:0000375	RNA splicing, via transesterification reactions	38/1123	367/20870	8.95831e-05	0.00336161	0.00302461	SRSF10/PRPF38A/MAGOH/RNVU1-14/DHX9/NCL/MBNL1/LSM6/DDX46/GEMIN5/NPM1/HNRNPH1/SYNCRIP/WTAP/HNRNPA2B1/LUC7L2/WEE2-AS1/TGS1/PUF60/PSIP1/PRPF19/SART1/CLNS1A/WBP11/SART3/RBM19/ZCCHC8/PRMT5/TXNL4B/DHX38/METTL16/C1QBP/SRSF1/HNRNPM/LSM4/PAXBP1/SNRPD3/RBM10	38
	GO:0010032	meiotic chromosome condensation	4/1123	6/20870	0.000114623	0.00424773	0.0038219	SMC4/SMC2/NCAPD3/NCAPH2	4
	GO:0070345	negative regulation of fat cell proliferation	4/1123	6/20870	0.000114623	0.00424773	0.0038219	PER2/GATA2/E2F3/TFDP1	4
	GO:0042255	ribosome assembly	12/1123	63/20870	0.000115927	0.00424773	0.0038219	MRTO4/BRIX1/NPM1/MDN1/PRKDC/BOP1/MRPS2/C1QBP/ERAL1/NLE1/PWP2/RRP7A	12
	GO:0034724	DNA replication-independent nucleosome organization	9/1123	37/20870	0.000116027	0.00424773	0.0038219	H4C2/H4C3/H4C9/H4C11/H4C12/H4-16/SUPT16H/IPO4/HIRA	9
	GO:0051293	establishment of spindle localization	11/1123	54/20870	0.000117951	0.004292	0.00386173	FMN2/SPDL1/MCPH1/CDK5RAP2/PAX6/NUMA1/ESPL1/SPIRE2/LLGL1/KPNB1/MYH9	11
	GO:0035067	negative regulation of histone acetylation	6/1123	16/20870	0.00012025	0.00434927	0.00391326	NOC2L/SET/SIN3A/BRCA1/PIH1D1/THAP7	6
	GO:0033157	regulation of intracellular protein transport	28/1123	243/20870	0.000124312	0.00445231	0.00400597	TPR/ITGB1BP1/BARD1/HCLS1/ICE1/PRKAA1/HDAC3/HSP90AB1/FIS1/ZDHHC2/PCM1/BAG4/UBR5/SLC1A1/ANP32B/KIF20B/NOLC1/HRAS/BRSK2/SVIP/CEP290/RAN/XPO4/IPO5/AKAP5/SREBF1/ERBB2/RANGAP1	28
	GO:0033045	regulation of sister chromatid segregation	13/1123	73/20870	0.000125323	0.00445231	0.00400597	TPR/CENPF/ANAPC1/TRIP13/SPDL1/RAD21/MAPK15/CDK5RAP2/ZWINT/NUMA1/ESPL1/KNTC1/XRCC3	13
	GO:1905818	regulation of chromosome separation	13/1123	73/20870	0.000125323	0.00445231	0.00400597	TPR/CENPF/ANAPC1/TRIP13/SPDL1/RAD21/MAPK15/CDK5RAP2/ZWINT/NUMA1/ESPL1/KNTC1/XRCC3	13
	GO:0031099	regeneration	25/1123	207/20870	0.000133968	0.00473143	0.00425711	PRRX1/CAD/PNPT1/EPHA4/LAMB2/GAP43/HOPX/PPP3CA/DHFR/NREP/EZH2/PTCH1/PTPN3/PTEN/RTN4RL2/CPT1A/JAM3/CDKN1B/WNT10B/CDK4/PRMT5/SRSF1/TYMS/BCL2/PCNA	25
	GO:0033047	regulation of mitotic sister chromatid segregation	10/1123	46/20870	0.000135144	0.00474507	0.00426938	TPR/CENPF/TRIP13/SPDL1/RAD21/CDK5RAP2/ZWINT/NUMA1/KNTC1/XRCC3	10
	GO:0031056	regulation of histone modification	22/1123	172/20870	0.000144461	0.0050427	0.00453717	NOC2L/RIF1/GATA2/NELFA/UBE2B/NCAPG2/UBR5/RNF20/PHF19/SET/GATA3/CTR9/KMT2A/SART3/SIN3A/RNF40/SREBF1/SUPT6H/BRCA1/PIH1D1/PAXBP1/THAP7	22
	GO:1990542	mitochondrial transmembrane transport	16/1123	105/20870	0.000151201	0.00524747	0.00472142	CPT2/TOMM40L/PNPT1/SLC25A12/HSPD1/CHCHD4/GRPEL2/SFXN1/STOML2/SFXN4/CPT1A/ATP5F1B/SLC25A3/TIMM21/TOMM40/CPT1B	16
	GO:0033539	fatty acid beta-oxidation using acyl-CoA dehydrogenase	5/1123	11/20870	0.000157265	0.00539555	0.00485465	ACADM/ETFDH/IVD/GCDH/ETFB	5
	GO:0034770	histone H4-K20 methylation	5/1123	11/20870	0.000157265	0.00539555	0.00485465	NSD2/KMT5A/BRCA1/KMT5C/SETD4	5
	GO:0051784	negative regulation of nuclear division	11/1123	56/20870	0.000166263	0.00565885	0.00509156	TPR/CENPF/TRIP13/RAD1/SPDL1/RAD21/CDK5RAP2/ZWINT/KNTC1/XRCC3/TOM1L1	11
	GO:0019693	ribose phosphate metabolic process	41/1123	419/20870	0.000166825	0.00565885	0.00509156	AK2/PPT1/CTPS1/MAGI3/UCK2/CAD/HK2/SLC25A12/OXSM/IMPDH2/HACD2/PAICS/GUCY1A1/PRKAA1/ACSL6/STOML2/NPR2/NUDT5/OGDHL/ADK/PAPSS2/DLAT/TPI1/ATP5F1B/ACACB/RAN/RNASEH2B/DLST/PKM/NME4/PFAS/NME1/GCDH/GPI/ACSS1/UCKL1/GART/ADSL/NUDT10/NUDT11/PGAM4	41
	GO:0050684	regulation of mRNA processing	20/1123	151/20870	0.000177152	0.00594236	0.00534664	SRSF10/MAGOH/DHX9/BARD1/NCL/MBNL1/PTCD2/NPM1/WTAP/PUF60/RNF20/CTR9/PRPF19/LEO1/RNF40/NUDT21/METTL16/C1QBP/SUPT6H/RBM10	20
	GO:0009208	pyrimidine ribonucleoside triphosphate metabolic process	6/1123	17/20870	0.000177398	0.00594236	0.00534664	CTPS1/UCK2/CAD/NME4/NME1/UCKL1	6
	GO:2001032	regulation of double-strand break repair via nonhomologous end joining	8/1123	31/20870	0.000178152	0.00594236	0.00534664	RIF1/PARP3/NSD2/MRNIP/DEK/PRKDC/SHLD2/KMT5C	8
	GO:0006298	mismatch repair	9/1123	39/20870	0.000179375	0.00595011	0.00535361	MUTYH/EXO1/MLH1/PMS2/POLD3/HMGB1/RPA1/LIG1/PCNA	9
	GO:0044784	metaphase/anaphase transition of cell cycle	12/1123	66/20870	0.000184328	0.0060808	0.00547121	TPR/CENPF/ANAPC1/TRIP13/SPDL1/RAD21/MAPK15/CDK5RAP2/ZWINT/ESPL1/KNTC1/XRCC3	12
	GO:0009259	ribonucleotide metabolic process	40/1123	408/20870	0.000191494	0.00628266	0.00565283	AK2/PPT1/CTPS1/MAGI3/UCK2/CAD/HK2/SLC25A12/OXSM/IMPDH2/HACD2/PAICS/GUCY1A1/PRKAA1/ACSL6/STOML2/NPR2/OGDHL/ADK/PAPSS2/DLAT/TPI1/ATP5F1B/ACACB/RAN/RNASEH2B/DLST/PKM/NME4/PFAS/NME1/GCDH/GPI/ACSS1/UCKL1/GART/ADSL/NUDT10/NUDT11/PGAM4	40
	GO:0045839	negative regulation of mitotic nuclear division	10/1123	48/20870	0.000196643	0.00638835	0.00574793	TPR/CENPF/TRIP13/SPDL1/RAD21/CDK5RAP2/ZWINT/KNTC1/XRCC3/TOM1L1	10
	GO:1901984	negative regulation of protein acetylation	7/1123	24/20870	0.000197621	0.00638835	0.00574793	NOC2L/HINT2/SET/SIN3A/BRCA1/PIH1D1/THAP7	7
	GO:0045787	positive regulation of cell cycle	35/1123	341/20870	0.000197907	0.00638835	0.00574793	TPR/DTL/ROCK2/TTL/CDC25A/UBE2B/NPM1/EZH2/SMARCD3/CSPP1/RAD21/MAPK15/KIF20B/E2F8/FEN1/CDCA5/NUMA1/CEP295/RHNO1/CCND2/RAD51AP1/PHB2/CDKN1B/WNT10B/ESPL1/CDK4/E2F7/BRCA2/CUL4A/TFDP1/XRCC3/INO80/SIN3A/CCDC57/RANBP1	35
	GO:0051306	mitotic sister chromatid separation	12/1123	67/20870	0.000213698	0.00686121	0.00617338	TPR/CENPF/ANAPC1/TRIP13/SPDL1/RAD21/CDK5RAP2/ZWINT/ESPL1/KNTC1/XRCC3/NCAPH2	12
	GO:0045841	negative regulation of mitotic metaphase/anaphase transition	9/1123	40/20870	0.000220504	0.00704207	0.00633611	TPR/CENPF/TRIP13/SPDL1/RAD21/CDK5RAP2/ZWINT/KNTC1/XRCC3	9
	GO:0051783	regulation of nuclear division	19/1123	142/20870	0.000222868	0.00707989	0.00637014	RCC1/TPR/CENPF/TRIP13/RAD1/UBE2B/SPDL1/CDCA2/RAD21/CDK5RAP2/ZWINT/KIF20B/RAD51AP1/ESPL1/KNTC1/PRMT5/XRCC3/PKMYT1/TOM1L1	19
	GO:0071168	protein localization to chromatin	8/1123	32/20870	0.000226417	0.00715478	0.00643752	TASOR/MRNIP/ESR1/EZH2/ESCO2/RAD21/CDCA5/PIH1D1	8
	GO:0001701	in utero embryonic development	39/1123	398/20870	0.000231351	0.00727241	0.00654336	CPT2/FOXD3/SLC39A1/RRM2/CASP8/GATA2/MBNL1/WDR19/PDGFRA/HOPX/UBE2B/DBN1/PSPH/XRCC2/NCAPG2/GINS4/HEY1/NBN/PTCH1/GATA3/BMPR1A/CTR9/E2F8/C2CD3/E2F7/BRCA2/RNASEH2B/CUL4A/JAG2/SIN3A/PALB2/NXN/SUPT6H/NLE1/NOG/GPI/STMN3/MYH9/RRP7A	39
	GO:0006635	fatty acid beta-oxidation	13/1123	78/20870	0.000249738	0.00780952	0.00702662	CPT2/ACADM/ETFDH/CPT1A/ACACB/IVD/SLC27A2/ECI1/ACAA2/GCDH/ETFB/MCAT/CPT1B	13
	GO:0045653	negative regulation of megakaryocyte differentiation	6/1123	18/20870	0.000254021	0.00788281	0.00709257	H4C2/H4C3/H4C9/H4C11/H4C12/H4-16	6
	GO:0006189	'de novo' IMP biosynthetic process	4/1123	7/20870	0.000256021	0.00788281	0.00709257	PAICS/PFAS/GART/ADSL	4
	GO:0060896	neural plate pattern specification	4/1123	7/20870	0.000256021	0.00788281	0.00709257	PTCH1/BMPR1A/C2CD3/NOG	4
	GO:0007051	spindle organization	25/1123	216/20870	0.000261361	0.00800617	0.00720356	RCC1/TPR/MLH1/KIF15/PARP3/CEP63/STAG1/HDAC3/WASHC5/MAPK15/HAUS6/SMC3/EML3/SAC3D1/NUMA1/ESPL1/RAN/PIBF1/INO80/CHD3/KPNB1/LSM14A/WDR62/MYBL2/MYH9	25
	GO:0097421	liver regeneration	9/1123	41/20870	0.000269166	0.00817555	0.00735596	PNPT1/EZH2/PTCH1/PTPN3/CPT1A/PRMT5/SRSF1/TYMS/PCNA	9
	GO:0051653	spindle localization	11/1123	59/20870	0.000269613	0.00817555	0.00735596	FMN2/SPDL1/MCPH1/CDK5RAP2/PAX6/NUMA1/ESPL1/SPIRE2/LLGL1/KPNB1/MYH9	11
	GO:0051303	establishment of chromosome localization	14/1123	89/20870	0.000273843	0.00826208	0.00743381	CENPF/FMN2/TTL/MLH1/UBE2B/SPDL1/KIF18A/EML3/CDCA5/NUMA1/PIBF1/KIF22/KATNB1/KPNB1	14
	GO:0044843	cell cycle G1/S phase transition	28/1123	255/20870	0.000279935	0.00840364	0.00756118	RCC1/IQGAP3/ID2/USP37/CDC25A/PPP3CA/SKP2/TMEM14B/E2F3/EZH2/PRKDC/CCNE2/CDKN2A/PTEN/WEE1/CCND2/PHB2/CDKN1B/CDK2/CDK4/E2F7/POLE/CUL4A/TFDP1/PSME1/DACT1/INO80/BCL2	28
	GO:1901983	regulation of protein acetylation	13/1123	79/20870	0.00028443	0.0084961	0.00764438	NOC2L/GATA2/PRKAA1/HINT2/SET/GATA3/CEP295/KMT2A/SIN3A/TERF2IP/BRCA1/PIH1D1/THAP7	13
	GO:0007088	regulation of mitotic nuclear division	16/1123	111/20870	0.000291258	0.00865575	0.00778802	RCC1/TPR/CENPF/TRIP13/SPDL1/CDCA2/RAD21/CDK5RAP2/ZWINT/KIF20B/ESPL1/KNTC1/PRMT5/XRCC3/PKMYT1/TOM1L1	16
	GO:0051225	spindle assembly	19/1123	145/20870	0.000292658	0.00865575	0.00778802	RCC1/TPR/MLH1/KIF15/CEP63/STAG1/HDAC3/WASHC5/MAPK15/HAUS6/SMC3/EML3/SAC3D1/NUMA1/PIBF1/INO80/KPNB1/LSM14A/MYBL2	19
	GO:0007623	circadian rhythm	25/1123	218/20870	0.000301178	0.00882988	0.00794469	PER3/ID2/ROCK2/CREB1/PER2/IMPDH2/C3orf70/PRKAA1/HDAC3/EZH2/CCAR2/PRKDC/FBXL6/KLF9/PTEN/KMT2A/NDUFA9/CDK4/PRMT5/SIN3A/SREBF1/NAGLU/TYMS/ATF5/AHCY	25
	GO:0009152	purine ribonucleotide biosynthetic process	22/1123	181/20870	0.000301486	0.00882988	0.00794469	AK2/PPT1/SLC25A12/IMPDH2/HACD2/PAICS/GUCY1A1/ACSL6/STOML2/NPR2/ADK/PAPSS2/DLAT/ATP5F1B/ACACB/NME4/PFAS/NME1/GCDH/ACSS1/GART/ADSL	22
	GO:0009161	ribonucleoside monophosphate metabolic process	11/1123	60/20870	0.000314301	0.0091605	0.00824217	AK2/MAGI3/UCK2/CAD/IMPDH2/PAICS/ADK/PFAS/UCKL1/GART/ADSL	11
	GO:0016233	telomere capping	9/1123	42/20870	0.000326392	0.00937634	0.00843637	DCLRE1B/RAD50/PRKDC/NBN/MAPK15/DCLRE1A/TERF2IP/XRCC1/RTEL1	9
	GO:0030488	tRNA methylation	9/1123	42/20870	0.000326392	0.00937634	0.00843637	THADA/METTL8/THUMPD3/WDR6/TRMT11/TRMT9B/TRMO/ALKBH8/TRMT1	9
	GO:1902100	negative regulation of metaphase/anaphase transition of cell cycle	9/1123	42/20870	0.000326392	0.00937634	0.00843637	TPR/CENPF/TRIP13/SPDL1/RAD21/CDK5RAP2/ZWINT/KNTC1/XRCC3	9
	GO:0009314	response to radiation	45/1123	490/20870	0.000343059	0.00980823	0.00882497	NOC2L/PER3/USP1/GPR88/VCAM1/NUCKS1/DTL/ID2/CREB1/PER2/FANCD2/CDC25A/PRIMPOL/RAD1/PRKAA1/UBE2B/NPM1/MRNIP/XRCC2/CCAR2/PRKDC/FBXL6/NET1/GATA3/HRAS/RRM1/USP47/KCNC1/FEN1/RAD9A/POLD3/RHNO1/CCND2/RAD51AP1/BRCA2/INO80/TP53BP1/PCLAF/BLM/BRCA1/BCL2/POLD1/PCNA/CEP250/CPT1B	45
	GO:0050000	chromosome localization	14/1123	91/20870	0.000346837	0.00986924	0.00887986	CENPF/FMN2/TTL/MLH1/UBE2B/SPDL1/KIF18A/EML3/CDCA5/NUMA1/PIBF1/KIF22/KATNB1/KPNB1	14
	GO:0050686	negative regulation of mRNA processing	8/1123	34/20870	0.000355136	0.0100577	0.00904945	SRSF10/BARD1/NPM1/RNF20/CTR9/RNF40/C1QBP/RBM10	8
	GO:0061982	meiosis I cell cycle process	20/1123	160/20870	0.000385679	0.0108714	0.00978159	NDC1/FMN2/FANCD2/TOP2B/MLH1/CDC25A/TRIP13/RAD50/UBE2B/CCNE2/RAD21/MAPK15/RMI1/RAD51AP1/ESPL1/BRCA2/PSMC3IP/EME1/BRIP1/DMC1	20
	GO:0033046	negative regulation of sister chromatid segregation	9/1123	43/20870	0.000393301	0.0109323	0.00983635	TPR/CENPF/TRIP13/SPDL1/RAD21/CDK5RAP2/ZWINT/KNTC1/XRCC3	9
	GO:0033048	negative regulation of mitotic sister chromatid segregation	9/1123	43/20870	0.000393301	0.0109323	0.00983635	TPR/CENPF/TRIP13/SPDL1/RAD21/CDK5RAP2/ZWINT/KNTC1/XRCC3	9
	GO:2000816	negative regulation of mitotic sister chromatid separation	9/1123	43/20870	0.000393301	0.0109323	0.00983635	TPR/CENPF/TRIP13/SPDL1/RAD21/CDK5RAP2/ZWINT/KNTC1/XRCC3	9
	GO:0006241	CTP biosynthetic process	5/1123	13/20870	0.000400169	0.011072	0.009962	CTPS1/UCK2/NME4/NME1/UCKL1	5
	GO:0031503	protein-containing complex localization	26/1123	235/20870	0.000404392	0.0111375	0.0100209	NDC1/TPR/WDR19/USP46/NUP155/PURA/NPM1/DBN1/HNRNPA2B1/ADAM22/AKAP9/RELN/TTC26/PCM1/WASHC5/SLC1A1/DYNC2I2/HRAS/NUP160/RAN/VPS35/NUP93/HASPIN/NUP88/SUPT6H/NUP85	26
	GO:0007091	metaphase/anaphase transition of mitotic cell cycle	11/1123	62/20870	0.000422529	0.0115839	0.0104226	TPR/CENPF/ANAPC1/TRIP13/SPDL1/RAD21/CDK5RAP2/ZWINT/ESPL1/KNTC1/XRCC3	11
	GO:0051983	regulation of chromosome segregation	14/1123	93/20870	0.000435862	0.0118482	0.0106604	TPR/CENPF/ANAPC1/TRIP13/SPDL1/CDCA2/RAD21/MAPK15/CDK5RAP2/ZWINT/NUMA1/ESPL1/KNTC1/XRCC3	14
	GO:0000731	DNA synthesis involved in DNA repair	8/1123	35/20870	0.00043886	0.0118482	0.0106604	DTL/PRIMPOL/POLD3/POLE/RFC3/PCLAF/POLD1/PCNA	8
	GO:0033598	mammary gland epithelial cell proliferation	7/1123	27/20870	0.000440063	0.0118482	0.0106604	IQGAP3/ID2/ESR1/HOXA5/GATA3/PHB2/BRCA2	7
	GO:0051307	meiotic chromosome separation	7/1123	27/20870	0.000440063	0.0118482	0.0106604	TOP2B/MLH1/MAPK15/RMI1/ESPL1/EME1/NCAPH2	7
	GO:0046605	regulation of centrosome cycle	10/1123	53/20870	0.000459286	0.0123105	0.0110764	ROCK2/NPM1/MCPH1/CDK5RAP2/NAT10/CEP295/MDM1/XRCC3/BRCA1/ATF5	10
	GO:0001832	blastocyst growth	6/1123	20/20870	0.000483403	0.0128423	0.0115548	NCAPG2/GINS4/NBN/CTR9/BRCA2/PALB2	6
	GO:0009168	purine ribonucleoside monophosphate biosynthetic process	6/1123	20/20870	0.000483403	0.0128423	0.0115548	IMPDH2/PAICS/ADK/PFAS/GART/ADSL	6
	GO:0006336	DNA replication-independent nucleosome assembly	8/1123	36/20870	0.000537913	0.0142274	0.0128012	H4C2/H4C3/H4C9/H4C11/H4C12/H4-16/IPO4/HIRA	8
	GO:0006520	cellular amino acid metabolic process	32/1123	319/20870	0.000543334	0.0143078	0.0128734	CTPS1/WARS2/DARS2/CAD/SLC25A12/HIBCH/SCLY/LARS2/MCCC1/GATB/DHFR/FARS2/GCLC/BCKDHB/QRSL1/PSPH/ASL/ACCS/AASDHPPT/ARG2/DLST/IVD/PFAS/SHMT1/AARSD1/ENOSF1/NARS1/GCDH/MRI1/PEPD/AHCY/GART	32
	GO:0070734	histone H3-K27 methylation	7/1123	28/20870	0.00055973	0.0145213	0.0130655	EZH2/PHF19/GATA3/EED/SUPT6H/SUZ12/EZH1	7
	GO:1902099	regulation of metaphase/anaphase transition of cell cycle	11/1123	64/20870	0.000560362	0.0145213	0.0130655	TPR/CENPF/TRIP13/SPDL1/RAD21/MAPK15/CDK5RAP2/ZWINT/ESPL1/KNTC1/XRCC3	11
	GO:0051985	negative regulation of chromosome segregation	9/1123	45/20870	0.000561116	0.0145213	0.0130655	TPR/CENPF/TRIP13/SPDL1/RAD21/CDK5RAP2/ZWINT/KNTC1/XRCC3	9
	GO:1905819	negative regulation of chromosome separation	9/1123	45/20870	0.000561116	0.0145213	0.0130655	TPR/CENPF/TRIP13/SPDL1/RAD21/CDK5RAP2/ZWINT/KNTC1/XRCC3	9
	GO:0018205	peptidyl-lysine modification	39/1123	417/20870	0.000583923	0.0150467	0.0135383	NOC2L/RIF1/GNL3/NAA50/RUVBL1/GATA2/NSD2/NELFA/PRKAA1/BRD8/EZH2/UHRF2/HINT2/PHF19/SET/GTF3C4/GATA3/SIRT3/CTR9/CSKMT/EED/KMT2A/YEATS4/KMT5A/BRCA2/SIN3A/EEF2KMT/SETD6/SUPT6H/SUZ12/EZH1/BRCA1/PIAS2/CXXC1/PIH1D1/KMT5C/MRGBP/SETD4/THAP7	39
	GO:0006287	base-excision repair, gap-filling	5/1123	14/20870	0.000594987	0.0152013	0.0136774	FEN1/POLE/LIG1/POLD1/PCNA	5
	GO:0009130	pyrimidine nucleoside monophosphate biosynthetic process	5/1123	14/20870	0.000594987	0.0152013	0.0136774	UCK2/CAD/DUT/TYMS/UCKL1	5
	GO:0071479	cellular response to ionizing radiation	12/1123	75/20870	0.00062693	0.0159495	0.0143506	NUCKS1/RAD1/NET1/GATA3/HRAS/RAD9A/RHNO1/CCND2/RAD51AP1/INO80/TP53BP1/BLM	12
	GO:0010965	regulation of mitotic sister chromatid separation	11/1123	65/20870	0.000642229	0.0162014	0.0145773	TPR/CENPF/ANAPC1/TRIP13/SPDL1/RAD21/CDK5RAP2/ZWINT/ESPL1/KNTC1/XRCC3	11
	GO:2000756	regulation of peptidyl-lysine acetylation	11/1123	65/20870	0.000642229	0.0162014	0.0145773	NOC2L/GATA2/PRKAA1/HINT2/SET/GATA3/KMT2A/SIN3A/BRCA1/PIH1D1/THAP7	11
	GO:0009220	pyrimidine ribonucleotide biosynthetic process	6/1123	21/20870	0.000646152	0.0162322	0.014605	CTPS1/UCK2/CAD/NME4/NME1/UCKL1	6
	GO:0045652	regulation of megakaryocyte differentiation	8/1123	37/20870	0.000654296	0.0163683	0.0147274	GATA2/HMGB2/H4C2/H4C3/H4C9/H4C11/H4C12/H4-16	8
	GO:0032886	regulation of microtubule-based process	28/1123	269/20870	0.000662096	0.01644	0.014792	TPR/ROCK2/KIF15/PARP3/PRKAA1/DIAPH1/NPM1/AKAP9/MCPH1/MAPK15/CDK5RAP2/KIF18A/NAT10/EML3/NUMA1/CEP295/CDKN1B/MDM1/LAMP1/NIN/XRCC3/KATNB1/ERBB2/BRCA1/SKA1/ATF5/STMN3/PGAM4	28
	GO:0009142	nucleoside triphosphate biosynthetic process	13/1123	86/20870	0.00066264	0.01644	0.014792	CTPS1/UCK2/CAD/SLC25A12/DTYMK/IMPDH2/STOML2/ADK/ATP5F1B/NME4/NME1/TYMS/UCKL1	13
	GO:0032386	regulation of intracellular transport	34/1123	353/20870	0.000766904	0.0189485	0.017049	DHX9/TPR/ITGB1BP1/BARD1/HCLS1/DNAJC13/ICE1/PRKAA1/HDAC3/HSP90AB1/FIS1/ZDHHC2/PCM1/BAG4/UBR5/MAPK15/SLC1A1/ANP32B/KIF20B/NOLC1/HRAS/BRSK2/SVIP/NUMA1/CEP290/RAN/XPO4/IPO5/LAMP1/AKAP5/SREBF1/SUPT6H/ERBB2/RANGAP1	34
	GO:0007094	mitotic spindle assembly checkpoint signaling	8/1123	38/20870	0.000790151	0.0192848	0.0173516	TPR/CENPF/TRIP13/SPDL1/CDK5RAP2/ZWINT/KNTC1/XRCC3	8
	GO:0071173	spindle assembly checkpoint signaling	8/1123	38/20870	0.000790151	0.0192848	0.0173516	TPR/CENPF/TRIP13/SPDL1/CDK5RAP2/ZWINT/KNTC1/XRCC3	8
	GO:0071174	mitotic spindle checkpoint signaling	8/1123	38/20870	0.000790151	0.0192848	0.0173516	TPR/CENPF/TRIP13/SPDL1/CDK5RAP2/ZWINT/KNTC1/XRCC3	8
	GO:0045143	homologous chromosome segregation	12/1123	77/20870	0.000799101	0.0194243	0.017477	NDC1/FMN2/FANCD2/MLH1/TRIP13/UBE2B/CCNE2/RAD21/ESPL1/PSMC3IP/BRIP1/DMC1	12
	GO:0090316	positive regulation of intracellular protein transport	20/1123	170/20870	0.000842523	0.0200866	0.018073	TPR/ITGB1BP1/HCLS1/ICE1/PRKAA1/HDAC3/HSP90AB1/FIS1/ZDHHC2/PCM1/UBR5/ANP32B/KIF20B/HRAS/CEP290/RAN/XPO4/IPO5/AKAP5/ERBB2	20
	GO:0032201	telomere maintenance via semi-conservative replication	4/1123	9/20870	0.000844778	0.0200866	0.018073	FEN1/BLM/PCNA/RTEL1	4
	GO:0009127	purine nucleoside monophosphate biosynthetic process	6/1123	22/20870	0.000848317	0.0200866	0.018073	IMPDH2/PAICS/ADK/PFAS/GART/ADSL	6
	GO:0001325	formation of extrachromosomal circular DNA	5/1123	15/20870	0.000853113	0.0200866	0.018073	EXO1/NBN/XRCC3/BLM/RTEL1	5
	GO:0046036	CTP metabolic process	5/1123	15/20870	0.000853113	0.0200866	0.018073	CTPS1/UCK2/NME4/NME1/UCKL1	5
	GO:0070131	positive regulation of mitochondrial translation	5/1123	15/20870	0.000853113	0.0200866	0.018073	MRPS27/RCC1L/TRUB2/RPUSD4/C1QBP	5
	GO:0090656	t-circle formation	5/1123	15/20870	0.000853113	0.0200866	0.018073	EXO1/NBN/XRCC3/BLM/RTEL1	5
	GO:0090737	telomere maintenance via telomere trimming	5/1123	15/20870	0.000853113	0.0200866	0.018073	EXO1/NBN/XRCC3/BLM/RTEL1	5
	GO:0009411	response to UV	19/1123	158/20870	0.000861128	0.0201961	0.0181715	NOC2L/USP1/DTL/CDC25A/PRIMPOL/PRKAA1/UBE2B/NPM1/CCAR2/USP47/FEN1/POLD3/RHNO1/BRCA2/INO80/PCLAF/BCL2/POLD1/PCNA	19
	GO:0050657	nucleic acid transport	21/1123	183/20870	0.000876631	0.0204004	0.0183552	MAGOH/NDC1/DHX9/TPR/PNPT1/SLBP/NUP155/NPM1/XPO5/HNRNPA2B1/NUP205/NUP188/NUP160/RAN/NUP93/NUP88/EIF5A/SUPT6H/SRSF1/NUP85/NUP50	21
	GO:0050658	RNA transport	21/1123	183/20870	0.000876631	0.0204004	0.0183552	MAGOH/NDC1/DHX9/TPR/PNPT1/SLBP/NUP155/NPM1/XPO5/HNRNPA2B1/NUP205/NUP188/NUP160/RAN/NUP93/NUP88/EIF5A/SUPT6H/SRSF1/NUP85/NUP50	21
	GO:0002637	regulation of immunoglobulin production	13/1123	89/20870	0.000922598	0.0213872	0.0192431	RIF1/MLH1/PARP3/HMCES/NSD2/PRKDC/SHLD2/PHB2/TP53BP1/SUPT6H/GPI/KMT5C/CD40	13
	GO:0031577	spindle checkpoint signaling	8/1123	39/20870	0.000947771	0.0218862	0.0196922	TPR/CENPF/TRIP13/SPDL1/CDK5RAP2/ZWINT/KNTC1/XRCC3	8
	GO:0002639	positive regulation of immunoglobulin production	10/1123	58/20870	0.000963566	0.0221657	0.0199436	RIF1/MLH1/HMCES/NSD2/SHLD2/PHB2/TP53BP1/GPI/KMT5C/CD40	10
	GO:0009141	nucleoside triphosphate metabolic process	15/1123	113/20870	0.00107063	0.0244856	0.0220309	CTPS1/UCK2/CAD/SLC25A12/DTYMK/IMPDH2/STOML2/ADK/ATP5F1B/RAN/DUT/NME4/NME1/TYMS/UCKL1	15
	GO:0006301	postreplication repair	7/1123	31/20870	0.0010794	0.0244856	0.0220309	DTL/PRIMPOL/UBE2B/PCLAF/BRCA1/POLD1/PCNA	7
	GO:1902751	positive regulation of cell cycle G2/M phase transition	7/1123	31/20870	0.0010794	0.0244856	0.0220309	DTL/CDC25A/NPM1/SMARCD3/WNT10B/CDK4/SIN3A	7
	GO:0051236	establishment of RNA localization	21/1123	186/20870	0.00108073	0.0244856	0.0220309	MAGOH/NDC1/DHX9/TPR/PNPT1/SLBP/NUP155/NPM1/XPO5/HNRNPA2B1/NUP205/NUP188/NUP160/RAN/NUP93/NUP88/EIF5A/SUPT6H/SRSF1/NUP85/NUP50	21
	GO:0072522	purine-containing compound biosynthetic process	23/1123	212/20870	0.00110957	0.0250445	0.0225338	AK2/PPT1/SLC25A12/IMPDH2/HACD2/PAICS/GUCY1A1/ACSL6/STOML2/NPR2/ADK/PAPSS2/DLAT/ATP5F1B/ACACB/NME4/PFAS/SHMT1/NME1/GCDH/ACSS1/GART/ADSL	23
	GO:0036297	interstrand cross-link repair	8/1123	40/20870	0.00112959	0.0254009	0.0228545	DCLRE1B/NUCKS1/FANCD2/FANCC/ERCC6L2/DCLRE1A/RAD51AP1/XRCC3	8
	GO:0006405	RNA export from nucleus	13/1123	91/20870	0.00113952	0.0255286	0.0229694	DHX9/TPR/NUP155/NPM1/XPO5/HNRNPA2B1/NUP188/NUP160/RAN/NUP93/NUP88/SUPT6H/NUP85	13
	GO:0006403	RNA localization	24/1123	226/20870	0.00117957	0.0261843	0.0235594	MAGOH/NDC1/DHX9/TPR/PNPT1/RUVBL1/SLBP/NUP155/NPM1/XPO5/HNRNPA2B1/NUP205/NUP188/EXOSC2/NUP160/RAN/NUP93/NUP88/EIF5A/SUPT6H/SRSF1/NUP85/PIH1D1/NUP50	24
	GO:0006266	DNA ligation	5/1123	16/20870	0.00118623	0.0261843	0.0235594	PARP3/APTX/HMGB1/XRCC1/LIG1	5
	GO:0033599	regulation of mammary gland epithelial cell proliferation	5/1123	16/20870	0.00118623	0.0261843	0.0235594	IQGAP3/HOXA5/GATA3/PHB2/BRCA2	5
	GO:2001034	positive regulation of double-strand break repair via nonhomologous end joining	5/1123	16/20870	0.00118623	0.0261843	0.0235594	RIF1/PARP3/PRKDC/SHLD2/KMT5C	5
	GO:0030071	regulation of mitotic metaphase/anaphase transition	10/1123	60/20870	0.00126337	0.0277848	0.0249994	TPR/CENPF/TRIP13/SPDL1/RAD21/CDK5RAP2/ZWINT/ESPL1/KNTC1/XRCC3	10
	GO:0006164	purine nucleotide biosynthetic process	22/1123	202/20870	0.00133798	0.0291155	0.0261967	AK2/PPT1/SLC25A12/IMPDH2/HACD2/PAICS/GUCY1A1/ACSL6/STOML2/NPR2/ADK/PAPSS2/DLAT/ATP5F1B/ACACB/NME4/PFAS/NME1/GCDH/ACSS1/GART/ADSL	22
	GO:0006265	DNA topological change	4/1123	10/20870	0.00134812	0.0291155	0.0261967	TOP2B/HMGB2/HMGB1/TOP3A	4
	GO:0031848	protection from non-homologous end joining at telomere	4/1123	10/20870	0.00134812	0.0291155	0.0261967	DCLRE1B/DCLRE1A/TERF2IP/XRCC1	4
	GO:0045898	regulation of RNA polymerase II transcription preinitiation complex assembly	4/1123	10/20870	0.00134812	0.0291155	0.0261967	CREB1/ESR1/WNT10B/HMGB1	4
	GO:0060272	embryonic skeletal joint morphogenesis	4/1123	10/20870	0.00134812	0.0291155	0.0261967	OSR1/OSR2/COL2A1/NOG	4
	GO:0007127	meiosis I	18/1123	152/20870	0.00138853	0.0295381	0.026577	NDC1/FMN2/FANCD2/TOP2B/MLH1/TRIP13/RAD50/UBE2B/CCNE2/RAD21/RMI1/RAD51AP1/ESPL1/BRCA2/PSMC3IP/EME1/BRIP1/DMC1	18
	GO:0045943	positive regulation of transcription by RNA polymerase I	6/1123	24/20870	0.00139536	0.0295381	0.026577	NCL/UTP15/DHX33/ERBB2/UBTF/PIH1D1	6
	GO:0006297	nucleotide-excision repair, DNA gap filling	3/1123	5/20870	0.00143164	0.0295381	0.026577	POLD3/POLE/POLD1	3
	GO:0033184	positive regulation of histone ubiquitination	3/1123	5/20870	0.00143164	0.0295381	0.026577	RNF20/CTR9/RNF40	3
	GO:0051106	positive regulation of DNA ligation	3/1123	5/20870	0.00143164	0.0295381	0.026577	PARP3/HMGB1/XRCC1	3
	GO:0051295	establishment of meiotic spindle localization	3/1123	5/20870	0.00143164	0.0295381	0.026577	FMN2/SPIRE2/MYH9	3
	GO:0051414	response to cortisol	3/1123	5/20870	0.00143164	0.0295381	0.026577	CAD/SLIT3/KLF9	3
	GO:0060718	chorionic trophoblast cell differentiation	3/1123	5/20870	0.00143164	0.0295381	0.026577	HTRA1/E2F8/E2F7	3
	GO:1902292	cell cycle DNA replication initiation	3/1123	5/20870	0.00143164	0.0295381	0.026577	MCM2/MCM3/MCM4	3
	GO:1902315	nuclear cell cycle DNA replication initiation	3/1123	5/20870	0.00143164	0.0295381	0.026577	MCM2/MCM3/MCM4	3
	GO:1902975	mitotic DNA replication initiation	3/1123	5/20870	0.00143164	0.0295381	0.026577	MCM2/MCM3/MCM4	3
	GO:1903061	positive regulation of protein lipidation	3/1123	5/20870	0.00143164	0.0295381	0.026577	GBA/RAB3GAP2/SVIP	3
	GO:2001166	regulation of histone H2B ubiquitination	3/1123	5/20870	0.00143164	0.0295381	0.026577	RNF20/CTR9/RNF40	3
	GO:0031102	neuron projection regeneration	10/1123	61/20870	0.0014395	0.0295986	0.0266313	PRRX1/EPHA4/LAMB2/GAP43/DHFR/NREP/PTEN/RTN4RL2/JAM3/BCL2	10
	GO:0001889	liver development	19/1123	165/20870	0.00144845	0.029681	0.0267055	ACADM/CAD/PNPT1/LIMS2/PTCD2/EZH2/PTCH1/PTPN3/HRAS/E2F8/CPT1A/E2F7/PRMT5/ARF6/SRSF1/TYMS/ONECUT2/PCNA/RHBDD3	19
	GO:0010639	negative regulation of organelle organization	35/1123	381/20870	0.00148243	0.0302739	0.0272389	TPR/CENPF/MCM2/TRIP13/RAD1/RAD50/SPDL1/NPM1/GCLC/DLC1/NBN/RAD21/CDK5RAP2/SPTAN1/ZWINT/PPIF/NAT10/SPTBN2/ESPL1/MDM1/KNTC1/TBC1D4/XRCC3/PIF1/CCP110/PRRT2/KATNB1/TERF2IP/ARRB2/PFN1/BRCA1/TOM1L1/ACAA2/XRCC1/RTEL1	35
	GO:0010165	response to X-ray	7/1123	33/20870	0.00159645	0.0323688	0.0291239	NUCKS1/XRCC2/GATA3/CCND2/BRCA2/TP53BP1/BLM	7
	GO:0006577	amino-acid betaine metabolic process	5/1123	17/20870	0.00160658	0.0323688	0.0291239	CPT2/ACADM/ALDH7A1/CPT1A/CPT1B	5
	GO:0006744	ubiquinone biosynthetic process	5/1123	17/20870	0.00160658	0.0323688	0.0291239	COQ4/PDSS1/NDUFA9/COQ9/COQ8B	5
	GO:1901663	quinone biosynthetic process	5/1123	17/20870	0.00160658	0.0323688	0.0291239	COQ4/PDSS1/NDUFA9/COQ9/COQ8B	5
	GO:0044774	mitotic DNA integrity checkpoint signaling	14/1123	106/20870	0.00162707	0.0325632	0.0292987	CLSPN/ORC1/DTL/FANCD2/MRNIP/PRKDC/NBN/RAD9A/CDKN1B/CDK2/BLM/BRCA1/EME1/DONSON	14
	GO:0045638	negative regulation of myeloid cell differentiation	14/1123	106/20870	0.00162707	0.0325632	0.0292987	GATA2/HSPA9/H4C2/H4C3/H4C9/H4C11/H4C12/HOXA5/HOXA7/CTR9/H4-16/CUL4A/LEO1/NME1	14
	GO:0031647	regulation of protein stability	32/1123	341/20870	0.00164807	0.0328732	0.0295777	PER3/ATP1B1/HSPD1/CREB1/EPHA4/USP40/VHL/HSP90AB3P/ADGRV1/UBE2B/HDAC3/NPM1/HSP90AB1/BAG2/QRSL1/CCAR2/BAG4/PRKDC/APTX/PTEN/USP47/PHB2/WNT10B/LAMP1/DACT1/PYCARD/VPS35/SIAH1/PFN1/SREBF1/BCL2/B4GALT5	32
	GO:0015931	nucleobase-containing compound transport	25/1123	245/20870	0.00165352	0.0328732	0.0295777	MAGOH/NDC1/SLC35D1/DHX9/TPR/PNPT1/SLBP/NUP155/NPM1/XPO5/SLC29A1/HNRNPA2B1/NUP205/NUP188/NUP160/RAN/NUP93/NUP88/EIF5A/SUPT6H/SRSF1/NUP85/SLC25A19/SLC17A9/NUP50	25
	GO:0031057	negative regulation of histone modification	9/1123	52/20870	0.00166276	0.032948	0.029645	NOC2L/UBE2B/UBR5/SET/SIN3A/SUPT6H/BRCA1/PIH1D1/THAP7	9
	GO:0061564	axon development	43/1123	500/20870	0.00170128	0.0336003	0.0302319	IGSF9/DPYSL5/TTL/CREB1/EPHA4/TOP2B/LAMB2/EPHA6/GAP43/FBXO45/CRMP1/DHFR/NREP/SLIT3/DBN1/HSP90AB1/DLX5/RELN/DPYSL2/NFIB/PTCH1/GATA3/PTEN/BRSK2/EIF4G2/PAX6/RTN4RL2/NECTIN1/JAM3/SLITRK5/EFNB2/NIN/TTC8/SIN3A/SIAH1/TUBB3/LLGL1/LHX1/ERBB2/NOG/RNF165/BCL2/B4GALT5	43
	GO:0051310	metaphase plate congression	11/1123	73/20870	0.00172624	0.0338704	0.030475	CENPF/TTL/MLH1/SPDL1/KIF18A/EML3/CDCA5/NUMA1/PIBF1/KIF22/KPNB1	11
	GO:1902750	negative regulation of cell cycle G2/M phase transition	11/1123	73/20870	0.00172624	0.0338704	0.030475	CLSPN/ORC1/DTL/MRNIP/NBN/RAD21/USP47/BLM/BRCA1/ATF5/DONSON	11
	GO:0006312	mitotic recombination	6/1123	25/20870	0.00175332	0.0342897	0.0308522	MLH1/RAD50/BRCA2/XRCC3/XRCC1/DMC1	6
	GO:0051028	mRNA transport	17/1123	143/20870	0.00178391	0.0345349	0.0310728	MAGOH/NDC1/DHX9/TPR/SLBP/NUP155/HNRNPA2B1/NUP205/NUP188/NUP160/NUP93/NUP88/EIF5A/SUPT6H/SRSF1/NUP85/NUP50	17
	GO:0043583	ear development	24/1123	233/20870	0.00178635	0.0345349	0.0310728	KCNQ4/PRRX1/OSR1/EPHA4/MCM2/GATA2/WDR19/ADGRV1/EYA4/DLX5/OSR2/ANP32B/GATA3/HMX3/CDKN1B/COL2A1/CEP290/FREM2/TTC8/JAG2/STRA6/NAGLU/NOG/BCL2	24
	GO:0061008	hepaticobiliary system development	19/1123	168/20870	0.00178887	0.0345349	0.0310728	ACADM/CAD/PNPT1/LIMS2/PTCD2/EZH2/PTCH1/PTPN3/HRAS/E2F8/CPT1A/E2F7/PRMT5/ARF6/SRSF1/TYMS/ONECUT2/PCNA/RHBDD3	19
	GO:1902850	microtubule cytoskeleton organization involved in mitosis	19/1123	168/20870	0.00178887	0.0345349	0.0310728	RCC1/TPR/KIF15/PARP3/STAG1/SPDL1/MCPH1/CDK5RAP2/SMC3/PAX6/EML3/NUMA1/ESPL1/RAN/PIBF1/KPNB1/LSM14A/WDR62/MYBL2	19
	GO:0009167	purine ribonucleoside monophosphate metabolic process	8/1123	43/20870	0.00184663	0.0355358	0.0319733	AK2/MAGI3/IMPDH2/PAICS/ADK/PFAS/GART/ADSL	8
	GO:0031103	axon regeneration	9/1123	53/20870	0.00190893	0.0366173	0.0329464	EPHA4/LAMB2/GAP43/DHFR/NREP/PTEN/RTN4RL2/JAM3/BCL2	9
	GO:0019395	fatty acid oxidation	14/1123	108/20870	0.00194768	0.0371991	0.0334699	CPT2/ACADM/ETFDH/PRKAA1/CPT1A/ACACB/IVD/SLC27A2/ECI1/ACAA2/GCDH/ETFB/MCAT/CPT1B	14
	GO:0007409	axonogenesis	39/1123	445/20870	0.00195165	0.0371991	0.0334699	IGSF9/DPYSL5/TTL/CREB1/EPHA4/TOP2B/LAMB2/EPHA6/GAP43/FBXO45/CRMP1/SLIT3/DBN1/HSP90AB1/DLX5/RELN/DPYSL2/NFIB/PTCH1/GATA3/PTEN/BRSK2/EIF4G2/PAX6/NECTIN1/SLITRK5/EFNB2/NIN/TTC8/SIN3A/SIAH1/TUBB3/LLGL1/LHX1/ERBB2/NOG/RNF165/BCL2/B4GALT5	39
	GO:0018026	peptidyl-lysine monomethylation	4/1123	11/20870	0.00202861	0.0381811	0.0343535	CSKMT/KMT5A/SETD6/SETD4	4
	GO:0070341	fat cell proliferation	4/1123	11/20870	0.00202861	0.0381811	0.0343535	PER2/GATA2/E2F3/TFDP1	4
	GO:0070344	regulation of fat cell proliferation	4/1123	11/20870	0.00202861	0.0381811	0.0343535	PER2/GATA2/E2F3/TFDP1	4
	GO:0090657	telomeric loop disassembly	4/1123	11/20870	0.00202861	0.0381811	0.0343535	RECQL4/XRCC3/BLM/RTEL1	4
	GO:0046824	positive regulation of nucleocytoplasmic transport	10/1123	64/20870	0.00209074	0.0392276	0.0352951	DHX9/TPR/HCLS1/HDAC3/HSP90AB1/UBR5/ANP32B/RAN/XPO4/IPO5	10
	GO:0046822	regulation of nucleocytoplasmic transport	14/1123	109/20870	0.00212662	0.0397763	0.0357888	DHX9/TPR/BARD1/HCLS1/HDAC3/HSP90AB1/UBR5/ANP32B/NOLC1/RAN/XPO4/IPO5/SUPT6H/RANGAP1	14
	GO:0009262	deoxyribonucleotide metabolic process	8/1123	44/20870	0.0021523	0.0401317	0.0361085	RRM2/DTYMK/ADK/RRM1/UNG/DUT/NTHL1/TYMS	8
	GO:0008380	RNA splicing	42/1123	492/20870	0.00219391	0.040781	0.0366927	SRSF10/PRPF38A/MAGOH/RNVU1-14/DHX9/NCL/MBNL1/LSM6/DDX46/GEMIN5/NPM1/HNRNPH1/SYNCRIP/WTAP/HNRNPA2B1/LUC7L2/WEE2-AS1/CCAR2/TGS1/PUF60/PSIP1/PRPF19/SART1/CLNS1A/DDX47/WBP11/SART3/RBM19/ZCCHC8/PRMT5/TXNL4B/DHX38/METTL16/C1QBP/SUPT6H/SRSF1/HNRNPM/LSM4/PAXBP1/RRP1B/SNRPD3/RBM10	42
	GO:0009150	purine ribonucleotide metabolic process	35/1123	391/20870	0.002289	0.0424172	0.0381649	AK2/PPT1/MAGI3/HK2/SLC25A12/OXSM/IMPDH2/HACD2/PAICS/GUCY1A1/PRKAA1/ACSL6/STOML2/NPR2/OGDHL/ADK/PAPSS2/DLAT/TPI1/ATP5F1B/ACACB/RAN/DLST/PKM/NME4/PFAS/NME1/GCDH/GPI/ACSS1/GART/ADSL/NUDT10/NUDT11/PGAM4	35
	GO:0051168	nuclear export	19/1123	172/20870	0.00234595	0.0433388	0.0389941	DHX9/TPR/BARD1/NUP155/HSPA9/NPM1/XPO5/HNRNPA2B1/ANP32B/NUP188/NUP160/RAN/XPO4/NUP93/NUP88/SUPT6H/NUP85/CSE1L/RANGAP1	19
	GO:0007411	axon guidance	24/1123	239/20870	0.00250196	0.046079	0.0414596	IGSF9/DPYSL5/EPHA4/LAMB2/EPHA6/GAP43/CRMP1/SLIT3/DLX5/RELN/DPYSL2/NFIB/PTCH1/GATA3/PAX6/NECTIN1/EFNB2/TTC8/SIAH1/TUBB3/LHX1/ERBB2/NOG/RNF165	24
	GO:0032388	positive regulation of intracellular transport	22/1123	213/20870	0.0026205	0.0481147	0.0432912	DHX9/TPR/ITGB1BP1/HCLS1/ICE1/PRKAA1/HDAC3/HSP90AB1/FIS1/ZDHHC2/PCM1/UBR5/ANP32B/KIF20B/HRAS/NUMA1/CEP290/RAN/XPO4/IPO5/AKAP5/ERBB2	22
	GO:0097485	neuron projection guidance	24/1123	240/20870	0.00264218	0.0481865	0.0433559	IGSF9/DPYSL5/EPHA4/LAMB2/EPHA6/GAP43/CRMP1/SLIT3/DLX5/RELN/DPYSL2/NFIB/PTCH1/GATA3/PAX6/NECTIN1/EFNB2/TTC8/SIAH1/TUBB3/LHX1/ERBB2/NOG/RNF165	24
	GO:0007129	homologous chromosome pairing at meiosis	10/1123	66/20870	0.00264345	0.0481865	0.0433559	NDC1/FANCD2/MLH1/TRIP13/UBE2B/CCNE2/RAD21/PSMC3IP/BRIP1/DMC1	10
	GO:0016556	mRNA modification	6/1123	27/20870	0.00267301	0.0481865	0.0433559	METTL8/WTAP/BAG4/TRUB2/PUS3/METTL16	6
	GO:0072521	purine-containing compound metabolic process	38/1123	439/20870	0.00273989	0.0481865	0.0433559	AK2/PPT1/MAGI3/HK2/SLC25A12/OXSM/IMPDH2/HACD2/PAICS/GUCY1A1/PRKAA1/ACSL6/OARD1/STOML2/NPR2/OGDHL/ADK/PAPSS2/DLAT/TPI1/ATP5F1B/ACACB/RAN/DLST/PKM/NME4/PFAS/SHMT1/NME1/GCDH/GPI/ACSS1/AHCY/GART/ADSL/NUDT10/NUDT11/PGAM4	38
	GO:0009202	deoxyribonucleoside triphosphate biosynthetic process	3/1123	6/20870	0.00274867	0.0481865	0.0433559	DTYMK/ADK/TYMS	3
	GO:0021957	corticospinal tract morphogenesis	3/1123	6/20870	0.00274867	0.0481865	0.0433559	EPHA4/FBXO45/NIN	3
	GO:0031119	tRNA pseudouridine synthesis	3/1123	6/20870	0.00274867	0.0481865	0.0433559	PUSL1/PUS3/RPUSD4	3
	GO:0042148	strand invasion	3/1123	6/20870	0.00274867	0.0481865	0.0433559	XRCC2/PSMC3IP/DMC1	3
	GO:0050747	positive regulation of lipoprotein metabolic process	3/1123	6/20870	0.00274867	0.0481865	0.0433559	GBA/RAB3GAP2/SVIP	3
	GO:0051105	regulation of DNA ligation	3/1123	6/20870	0.00274867	0.0481865	0.0433559	PARP3/HMGB1/XRCC1	3
	GO:0097065	anterior head development	3/1123	6/20870	0.00274867	0.0481865	0.0433559	COL2A1/PFAS/LHX1	3
	GO:0097638	L-arginine import across plasma membrane	3/1123	6/20870	0.00274867	0.0481865	0.0433559	SLC7A2/SLC7A1/SLC7A3	3
	GO:1903352	L-ornithine transmembrane transport	3/1123	6/20870	0.00274867	0.0481865	0.0433559	SLC7A2/SLC7A1/SLC7A3	3
	GO:2001268	negative regulation of cysteine-type endopeptidase activity involved in apoptotic signaling pathway	3/1123	6/20870	0.00274867	0.0481865	0.0433559	CAAP1/NLE1/PIH1D1	3
	GO:0006743	ubiquinone metabolic process	5/1123	19/20870	0.00275978	0.0481865	0.0433559	COQ4/PDSS1/NDUFA9/COQ9/COQ8B	5
	GO:0042474	middle ear morphogenesis	5/1123	19/20870	0.00275978	0.0481865	0.0433559	PRRX1/OSR1/OSR2/NAGLU/NOG	5
	GO:0035107	appendage morphogenesis	17/1123	149/20870	0.00276888	0.0481865	0.0433559	PRRX1/OSR1/AFF3/MBNL1/WDR19/DLX5/OSR2/PCSK5/PTCH1/BMPR1A/C2CD3/COL2A1/FREM2/ZNF219/TMEM107/NOG/RNF165	17
	GO:0035108	limb morphogenesis	17/1123	149/20870	0.00276888	0.0481865	0.0433559	PRRX1/OSR1/AFF3/MBNL1/WDR19/DLX5/OSR2/PCSK5/PTCH1/BMPR1A/C2CD3/COL2A1/FREM2/ZNF219/TMEM107/NOG/RNF165	17
	GO:0035065	regulation of histone acetylation	9/1123	56/20870	0.00282594	0.0488007	0.0439084	NOC2L/GATA2/SET/GATA3/KMT2A/SIN3A/BRCA1/PIH1D1/THAP7	9
	GO:0072698	protein localization to microtubule cytoskeleton	9/1123	56/20870	0.00282594	0.0488007	0.0439084	DIAPH1/MCPH1/PCM1/KIF20B/NUMA1/C2CD3/PIBF1/KIAA0753/CEP250	9
	GO:0060041	retina development in camera-type eye	18/1123	162/20870	0.00282855	0.0488007	0.0439084	IMPDH2/LAMB2/CLCN2/PDGFRA/SDK1/SMARCD3/ZHX2/SLC1A1/RRM1/PAX6/NECTIN1/MDM1/ATP2B1/FOXN4/TTC8/SERPINF1/LHX1/NAGLU	18
	GO:0048678	response to axon injury	12/1123	89/20870	0.0028619	0.0491466	0.0442197	EPHA4/LAMB2/GAP43/DHFR/NREP/SLC1A1/PTEN/RTN4RL2/JAM3/SARM1/BCL2/RANGAP1	12
	GO:0009126	purine nucleoside monophosphate metabolic process	8/1123	46/20870	0.00288194	0.0491466	0.0442197	AK2/MAGI3/IMPDH2/PAICS/ADK/PFAS/GART/ADSL	8
	GO:0006188	IMP biosynthetic process	4/1123	12/20870	0.00291409	0.0491466	0.0442197	PAICS/PFAS/GART/ADSL	4
	GO:0009265	2'-deoxyribonucleotide biosynthetic process	4/1123	12/20870	0.00291409	0.0491466	0.0442197	DTYMK/ADK/DUT/TYMS	4
	GO:0033523	histone H2B ubiquitination	4/1123	12/20870	0.00291409	0.0491466	0.0442197	RNF20/CTR9/LEO1/RNF40	4
	GO:0046385	deoxyribose phosphate biosynthetic process	4/1123	12/20870	0.00291409	0.0491466	0.0442197	DTYMK/ADK/DUT/TYMS	4
	GO:0072178	nephric duct morphogenesis	4/1123	12/20870	0.00291409	0.0491466	0.0442197	OSR1/EPHA4/GATA3/LHX1	4
	GO:2000615	regulation of histone H3-K9 acetylation	4/1123	12/20870	0.00291409	0.0491466	0.0442197	GATA3/KMT2A/BRCA1/PIH1D1	4
	GO:0000387	spliceosomal snRNP assembly	10/1123	67/20870	0.00296055	0.0497903	0.0447989	SRSF10/GEMIN5/TGS1/PRPF19/SART1/CLNS1A/SART3/PRMT5/LSM4/SNRPD3	10
	GO:0030010	establishment of cell polarity	17/1123	150/20870	0.00297039	0.0498162	0.0448222	ROCK2/SPDL1/HSP90AB1/MCPH1/CDK5RAP2/GATA3/KIF20B/BRSK2/WEE1/PAX6/NUMA1/JAM3/ARF6/TTC8/LLGL1/FBF1/MYH9	17
