# Supplementary material for: Intrinsic deletion at 10q23.31, including the PTEN gene locus, is aggravated upon CRISPR-Cas9–mediated genome engineering in HAP1 cells mimicking cancer profiles
Source: Life Sci Alliance. 2023 Nov 20;7(2):e202302128. doi: 10.26508/lsa.202302128 (PMC10662290; doi:10.26508/lsa.202302128)
Supplement: Supplementary file 9 [file LSA-2023-02128_TableS9.xlsx]

## Sheet: Table_S9
	#Table S9. Significantly enriched KEGG pathways of upregulated genes
	ID	Description	GeneRatio	BgRatio	pvalue	p.adjust	qvalue	geneID	Count
	hsa04140	Autophagy - animal	28/561	141/8143	2.61861e-07	8.11769e-05	7.08402e-05	51100/440738/10000/5861/9451/55054/5894/22808/5291/5602/1508/64798/203228/29982/23710/23604/81671/55062/6794/1613/5605/84971/5296/58476/3476/115201/8471/3920	28
	hsa04141	Protein processing in endoplasmic reticulum	28/561	171/8143	1.38619e-05	0.00214859	0.001875	6746/56893/9451/4780/3300/6396/29927/7466/22872/5602/9871/51128/10802/9601/23471/79139/10952/9632/10970/55757/55829/5609/55968/6238/55741/111089941/51360/29978	28
	hsa04360	Axon guidance	27/561	182/8143	0.000115626	0.011948	0.0104266	64218/151449/5894/56920/6091/5291/8633/817/816/3984/2770/9723/223117/25/5532/57715/29984/27289/59277/7223/80031/8482/10509/10501/5296/1947/5063	27
	hsa01521	EGFR tyrosine kinase inhibitor resistance	15/561	79/8143	0.000270123	0.0207968	0.0181486	3716/3570/6464/10000/5894/5291/1950/2247/56034/5154/25759/5605/5296/5155/369	15
	hsa05231	Choline metabolism in cancer	17/561	98/8143	0.000335432	0.0207968	0.0181486	126969/10000/5894/5291/5337/5602/1950/56034/8611/5154/8395/23396/5605/57153/5296/5155/9468	17
	hsa04926	Relaxin signaling pathway	20/561	129/8143	0.000487095	0.0237782	0.0207504	2787/6464/10000/1286/1285/5894/111/5291/5602/2770/2791/64764/4846/10488/54331/25759/2788/5605/5609/5296	20
	hsa04014	Ras signaling pathway	30/561	232/8143	0.000580144	0.0237782	0.0207504	2787/6464/10000/5894/22808/5291/5337/5602/1950/2247/56034/5924/2324/5154/2791/100271927/10156/25/11145/2113/5869/54331/4804/25759/2788/5605/5296/5155/4303/5063	30
	hsa04012	ErbB signaling pathway	15/561	85/8143	0.00061363	0.0237782	0.0207504	6464/10000/5894/5291/5602/1950/817/816/25/25759/5605/5609/5296/369/5063	15
	hsa04130	SNARE interactions in vesicular transport	8/561	33/8143	0.00143668	0.0469412	0.0409639	9554/51272/6809/6811/6810/9482/9570/6845	8
	hsa05214	Glioma	13/561	75/8143	0.00165138	0.0469412	0.0409639	6464/10000/5894/5291/1950/817/5154/816/25759/5605/5296/5155/369	13
	hsa04142	Lysosome	19/561	132/8143	0.00166565	0.0469412	0.0409639	2517/9741/1519/4758/26503/1508/9583/5660/6609/1200/8722/1075/10239/23659/164/2588/8943/3920/537	19
