# Supplementary material for: Intrinsic deletion at 10q23.31, including the PTEN gene locus, is aggravated upon CRISPR-Cas9–mediated genome engineering in HAP1 cells mimicking cancer profiles
Source: Life Sci Alliance. 2023 Nov 20;7(2):e202302128. doi: 10.26508/lsa.202302128 (PMC10662290; doi:10.26508/lsa.202302128)
Supplement: Supplementary file 10 [file LSA-2023-02128_TableS10.xlsx]

## Sheet: Table_S10
	#Table S10. Significantly enriched KEGG pathways of downregulated genes
	ID	Description	GeneRatio	BgRatio	pvalue	p.adjust	qvalue	geneID	Count
	hsa03030	DNA replication	19/512	36/8143	3.38573e-14	1.05296e-11	9.69387e-12	4171/5981/4172/5425/5982/4176/4173/2237/23649/10714/5557/5426/5983/79621/6117/3978/5424/5111/4174	19
	hsa03440	Homologous recombination	16/512	41/8143	1.12478e-09	1.74903e-07	1.61021e-07	580/10111/5425/7516/4683/10714/675/7517/641/79728/6117/7156/672/146956/83990/5424	16
	hsa03430	Mismatch repair	12/512	23/8143	2.40512e-09	2.49331e-07	2.29541e-07	9156/4292/5981/5395/5425/5982/10714/5983/6117/3978/5424/5111	12
	hsa04110	Cell cycle	27/512	126/8143	1.22347e-08	9.5125e-07	8.75749e-07	1870/4998/64682/993/4171/10274/6502/1871/4172/4176/5591/4173/9134/5885/1029/9126/7465/894/1027/9700/1017/1019/7027/9088/5111/8318/4174	27
	hsa03410	Base excision repair	13/512	33/8143	3.69309e-08	2.2971e-06	2.11478e-06	4595/10039/5425/2237/10714/7374/5426/3146/4913/7515/3978/5424/5111	13
	hsa03460	Fanconi anemia pathway	16/512	54/8143	1.06994e-07	5.54586e-06	5.10568e-06	7398/2177/4292/84126/5395/80010/2176/675/55215/641/79728/6117/7156/672/146956/83990	16
	hsa03013	Nucleocytoplasmic transport	22/512	108/8143	7.05902e-07	3.13622e-05	2.8873e-05	4116/55706/7175/55705/9631/57510/23165/23511/23279/5901/64328/3843/79711/9688/4927/3837/79902/30000/1434/1917/5905/10762	22
	hsa03420	Nucleotide excision repair	13/512	47/8143	4.00649e-06	0.000155752	0.00014339	5981/5425/5982/5887/10714/2967/5426/5983/8451/6117/3978/5424/5111	13
	hsa01212	Fatty acid metabolism	14/512	57/8143	7.88574e-06	0.000272496	0.000250868	5538/1376/34/54995/201562/23305/7923/401494/9415/3992/1374/10449/27349/1375	14
	hsa04218	Cellular senescence	24/512	156/8143	3.6892e-05	0.00114734	0.00105628	1870/4893/993/5530/5810/10111/1871/3710/4683/9134/1029/5728/3265/5883/2305/894/1017/1019/91750/801/4775/4605/6300/5600	24
	hsa05034	Alcoholism	26/512	187/8143	0.000103055	0.00291364	0.00268239	4893/126961/333932/8338/1385/59345/3015/814/8841/8350/8366/8358/8364/8351/8355/8969/8294/85235/8363/8362/2030/3265/121504/55766/801/54145	26
	hsa00240	Pyrimidine metabolism	12/512	58/8143	0.000208752	0.00541015	0.00498075	1503/7371/6241/790/1841/6240/1854/4833/4830/7083/7298/54963	12
	hsa01232	Nucleotide metabolism	15/512	85/8143	0.000231106	0.00552876	0.00508994	204/1503/7371/6241/1841/3615/132/6240/1854/4833/4830/7083/7298/54963/158	15
	hsa05322	Systemic lupus erythematosus	20/512	136/8143	0.000302314	0.0067157	0.00618267	126961/333932/8338/3015/8350/8366/8358/8364/8351/8355/8969/8294/85235/8363/8362/121504/55766/958/54145/6634	20
	hsa04613	Neutrophil extracellular trap formation	24/512	190/8143	0.000794425	0.0164711	0.0151638	126961/333932/8338/3015/8841/8350/8366/8358/8364/8351/8355/8969/8294/85235/8363/8362/10105/5331/121504/55766/3146/54145/6300/5600	24
	hsa00071	Fatty acid degradation	9/512	43/8143	0.0011779	0.0228954	0.0210782	1376/34/501/23305/1374/1632/10449/2639/1375	9
	hsa05203	Viral carcinogenesis	24/512	204/8143	0.0021357	0.0390707	0.0359696	4893/841/1385/6502/8841/8366/8364/8294/8363/8362/9134/1029/3265/894/1027/121504/1017/1019/2967/7187/5315/9093/54145/5902	24
