# Supplementary material for: Intrinsic deletion at 10q23.31, including the PTEN gene locus, is aggravated upon CRISPR-Cas9–mediated genome engineering in HAP1 cells mimicking cancer profiles
Source: Life Sci Alliance. 2023 Nov 20;7(2):e202302128. doi: 10.26508/lsa.202302128 (PMC10662290; doi:10.26508/lsa.202302128)
Supplement: Supplementary file 11 [file LSA-2023-02128_TableS11.xlsx]

## Sheet: Table_S11
#Table S11. Published datasets and sample information for ChIP-seq analysis (dataset 4)
Nomenclature (Fig. S3A)	PAPSS2-PTEN genotype	GSE number	sample ID (IP; H3K27ac)	sample ID (IgG)	genomic editing target	other modification	library preparation and sequencing info
ΔSM1_1	ΔPAPSS2-PTEN group (replicate 1)	GSE148175	GSM4800916	GSM4800915	SMARCC1 KO	dtag: SMARCC2 dTAG; treatment: DMSO	NEBNext Ultra II DNA Library Prep Kit for Illumina (New England Biolabs E7645); Illumina HiSeq 3000/4000 50 bp single end
ΔSM1_2	ΔPAPSS2-PTEN group (replicate 2)	GSE148175	GSM4800912	GSM4800911	SMARCC1 KO	dtag: SMARCC2 dTAG; treatment: 72h dTAG47
ΔSM4_1	with PAPSS2-PTEN group (replicate 1)	GSE148175	GSM4800907	GSM4800905	SMARCA4 KO	dtag: SMARCA2 dTAG; treatment: DMSO
ΔSM4_2	with PAPSS2-PTEN group (replicate 2)	GSE148175	GSM4800898	GSM4800897	SMARCA4 KO	dtag: SMARCA2 dTAG; treatment: 72h dTAG47
