# Supplementary material for: Intrinsic deletion at 10q23.31, including the PTEN gene locus, is aggravated upon CRISPR-Cas9–mediated genome engineering in HAP1 cells mimicking cancer profiles
Source: Life Sci Alliance. 2023 Nov 20;7(2):e202302128. doi: 10.26508/lsa.202302128 (PMC10662290; doi:10.26508/lsa.202302128)
Supplement: Supplementary file 12 [file LSA-2023-02128_TableS12.xlsx]

## Sheet: Table_S12
#Table S12. DE genes identified in HAP1 is reflected in cancer patients
% of subset of DE gene in HAP1 showing consistent changes among replicates in cancer
	Prostate adenocarcinoma	Lung squamous cell carcinoma	Skin cutaneous melanoma	Uterine corpus endometrial carcinoma
Top-downregulated genes in HAP1	0.45	0.4	0.25	0.13
DE genes with DAc nearby in HAP1	0.28	0.22	0.05	0.13
