# Supplementary material for: Intrinsic deletion at 10q23.31, including the PTEN gene locus, is aggravated upon CRISPR-Cas9–mediated genome engineering in HAP1 cells mimicking cancer profiles
Source: Life Sci Alliance. 2023 Nov 20;7(2):e202302128. doi: 10.26508/lsa.202302128 (PMC10662290; doi:10.26508/lsa.202302128)
Supplement: Supplementary file 13 [file LSA-2023-02128_TableS13.xlsx]

## Sheet: Table_S13
#Table S13. Selected patient IDs, cancer types and PAPSS-PTEN status
PATIENT_ID	CANCER_TYPE_ACRONYM	PRESENCE OF PAPSS2-PTEN LOCUS
TCGA-85-8664	LUSC	NO
TCGA-33-AASL	LUSC	NO
TCGA-21-1075	LUSC	NO
TCGA-98-A53C	LUSC	YES
TCGA-77-A5GH	LUSC	YES
TCGA-43-2581	LUSC	YES
TCGA-XK-AAIR	PRAD	YES
TCGA-G9-6384	PRAD	YES
TCGA-KK-A6E3	PRAD	YES
TCGA-KK-A6E4	PRAD	YES
TCGA-EJ-8474	PRAD	YES
TCGA-HC-8262	PRAD	YES
TCGA-CH-5741	PRAD	NO
TCGA-EJ-A46F	PRAD	NO
TCGA-J4-AATZ	PRAD	NO
TCGA-KK-A59Y	PRAD	NO
TCGA-KK-A7AU	PRAD	NO
TCGA-YL-A8HL	PRAD	NO
TCGA-FS-A4F8	SKCM	YES
TCGA-D3-A2J9	SKCM	YES
TCGA-ER-A19B	SKCM	YES
TCGA-W3-AA1V	SKCM	YES
TCGA-D3-A8GV	SKCM	NO
TCGA-D9-A1JX	SKCM	NO
TCGA-EE-A20F	SKCM	NO
TCGA-EE-A2MF	SKCM	NO
TCGA-AP-A0LH	UCEC	YES
TCGA-BS-A0TG	UCEC	YES
TCGA-FI-A2F9	UCEC	YES
TCGA-AX-A064	UCEC	YES
TCGA-AP-A5FX	UCEC	NO
TCGA-D1-A3DG	UCEC	NO
TCGA-D1-A16J	UCEC	NO
TCGA-EO-A2CH	UCEC	NO
